# Supplementary material for: Mapping pre-harvest sprouting resistance loci in AAC Innova × AAC Tenacious spring wheat population
Source: BMC Genomics. 2021 Dec 15;22:900. doi: 10.1186/s12864-021-08209-6 (PMC8675488; doi:10.1186/s12864-021-08209-6)
Supplement: Supplementary file 2 — Additional file 2: Tables S1 to S9. Details of pre-harvest sprouting data, quantitative trait loci, associated markers, genetic/genomic positions, and previous studies. [file 12864_2021_8209_MOESM2_ESM.xls]

## Sheet: Table S1
Table S1: Summary of pre-harvest sprouting (PHS) score and days to anthesis (DTA) of AAC Innova and AAC Tenacious, doubled haploid lines and check cultivars.
Env	Parental lines			Population			Check cultivars																	CV (LSD)
	AAC Innova	AAC Tenacious	Mean	Min	Max	Mean	AAC Indus	Sadash	AAC Foray	AAC Penhold	Carberry	AAC Awesome	AAC Chiffon	AC Andrew	Cardale	Conquer	Enchant	Lillian	Vesper	AAC Brandon	Stettler	CDC Stanley	Mean
Pre-harvest sprouting
ITH18	4.4	1	2.7	1	7	2	-	-	-	-	-	-	-	-	-	-	-	-	-	-	-	-	-	53.0 (0.36)
EDM19	1.8	1	1.4	1	9	2	2	1.2	4.1	-	1.9	-	5	-	1	-	-	-	2.2	-	1	-	2.3
LET18	8	1.3	4.65	1	9	4.7	5.3	6.8	7.6	1.9	4.3	8.1	7.4	7.7	1.4	8.6	2.5	3.4	2.7	7.4	1.1	1.4	4.85
LET19	8.7	1.4	5.05	1	9	6.2	9	9	9	1.1	8.1	8.1	7.7	8.2	3	5.3	2.3	6.4	6.7	9	3.3	3	6.2
M	5.7	1.2	3.45	1	8.5	3.7	5.4	5.7	6.9	1.5	4.8	8.1	6.7	8	1.8	7	2.4	4.9	3.9	8.2	1.8	2.2	4.45
Days to anthesis
MOR17	68.8	66.5	67.65	59.5	79.5	67.7	64.5	65.5	66.5	64.5	60.3	-	-	-	-	-	-	-	-	-	-	-	64.26	2.7 (0.41)
LET17	90.6	87.2	88.9	73	108	86.3	90	76	77	73	72	-	-	-	-	-	-	-	-	-	-	-	77.6
LET18	58.3	55	56.65	47	69	55.9	55	52	50	50	48.5	-	-	-	-	-	-	-	-	-	-	-	51.1
LET19	62.8	58.5	60.65	50	73	59.7	57	55	58	54	52	-	-	-	-	-	-	-	-	-	-	-	55.2
M	70.1	66.8	68.45	57.4	82.4	67.4	66.6	62.1	62.9	60.4	58.2	-	-	-	-	-	-	-	-	-	-	-	62.04
Note -	Env: Environment; ITH: Ithaca, New York, USA; EDM: Edmonton, Alberta, Canada; LET: Lethbridge, Alberta, Canada; LET: Lethbridge, Alberta, Canada; MOR: Morden, Manitoba, Canada
	17: 2017; 18: 2018; 19:2019; M: mean of environments; CV: coefficient of variation; LSD: least significant differences; '-: check cultivar was not used for the respective environment.

## Sheet: Table S2
Table S2: ANOVA table for pre-harvest sprouting (PHS).
Source	df	Sum Sq	Mean Sq	F value	Pr(>F)
Environment (E)	3	2724.7	908.22	228.77	< 0.0001***
Genotype (G)	241	2346.5	9.74	2.45	< .00001***
G х E	612	1507.2	2.46	0.61	1
Error	892	3544.6	3.97
Note - df: degrees of freedom; Signif. codes: ‘***’ 0.001 ‘**’ 0.01 ‘*’ 0.05

## Sheet: Table S3
Table S3: Details of quantitative trait loci (QTL) identified for pre-harvest sprouting resistance at Ithaca (2018), Lethbridge (2018 and 2019) and Edmonton (2019).
QTL Name	Chromosome	Edmonton 2019					Ithaca 2018					Lethbridge 2018					Lethbridge 2019					Pooled					Closest marker	AAC Innova/AAC Tenacious marker position (cM)	IWGSC RefSeq v2.0 Physical Position (nt)	Favourable allele donor parent
		Position (cM)	Interval (cM)	LOD	Additive effect	%R2	Position (cM)	Interval (cM)	LOD	Additive effect	%R2	Position (cM)	Interval (cM)	LOD	Additive effect	%R2	Position (cM)	Interval (cM)	LOD	Additive effect	%R2	Position (cM)	Interval (cM)	LOD	Additive effect	%R2
QPhs.lrdc-1A.1	1A	--	--	--	--	--	27.8	27.6 - 30.8*	2.55	0.32	5	--	--	--	--	--	--	--	--	--	--	--	--	--	--	--	tplb0036l23_696	27.5905	16056699	T
QPhs.lrdc-1A.2	1A	60.4	58.4 - 64.0	6.66	0.63	14	--	--	--	--	--	--	--	--	--	--	--	--	--	--	--	--	--	--	--	--	Ku_c44068_601	60.2669	38215835	T
QPhs.lrdc-1A.3	1A	--	--	--	--	--	--	--	--	--	--	--	--	--	--	--	81.9	80.3 - 82.3*	2.68	0.62	5	81.9	79.1 - 82.7	5.14	0.51	9	Kukri_c25215_124	81.8527	493658123	T
QPhs.lrdc-2A	2A	--	--	--	--	--	--	--	--	--	--	--	--	--	--	--	106.4	105.4 - 107.4*	2.85	0.63	5	--	--	--	--	--	BS00090569_51	106.37	657329310	T
QPhs.lrdc-2B.1	2B	83.7	83.2 - 89.1	5.01	1.43	10	--	--	--	--	--	--	--	--	--	--	--	--	--	--	--	86.9	86.9 - 86.9	3.3	0.41	5	GENE-1741_103	83.6086	98643502	T
QPhs.lrdc-2D.1	2D	--	--	--	--	--	--	--	--	--	--	--	--	--	--	--	42.4	38.7 - 45.3*	2.55	0.62	5	--	--	--	--	--	wsnp_CAP12_c1503_764765	42.3742	37927516	T
QPhs.lrdc-2D.2	2D	--	--	--	--	--	101.3	98.8 - 102.2	3.4	0.34	6	--	--	--	--	--	--	--	--	--	--	--	--	--	--	--	Ex_c2115_3369	104.082	437187123	T
QPhs.lrdc-3A.1	3A	--	--	--	--	--	--	--	--	--	--	7.6	6.3 - 9.3	12	1.16	19	--	--	--	--	--	8.7	6.5 - 9.1	5	0.53	8	Tdurum_contig83209_316	7.60574	1253899	T
QPhs.lrdc-3A.2	3A	--	--	--	--	--	--	--	--	--	--	--	--	--	--	--	19.6	18.6 - 27.9	4.82	0.84	9	--	--	--	--	--	Ra_c9347_163	19.5372	35795572	T
QPhs.lrdc-3B.1	3B	--	--	--	--	--	--	--	--	--	--	1.7	0.7 - 2.3*	2.89	-0.53	4	--	--	--	--	--	--	--	--	--	--	BS00001400_51	1.6865	860129	I
QPhs.lrdc-3B.2	3B	--	--	--	--	--	157.7	156.1 - 162.8	7.23	0.51	13	--	--	--	--	--	156.6	156.4 - 157.0*	2.59	0.59	4	157.5	156.4 - 161.0*	2.85	0.37	5	BS00057988_51	157.585	774477527	T
QPhs.lrdc-3D.1	3D	--	--	--	--	--	--	--	--	--	--	17.2	12.4 - 32.9	4.21	-0.8	10	--	--	--	--	--	--	--	--	--	--	wsnp_Ex_c7780_13254349	18.6683	346008587	I
QPhs.lrdc-3D.2	3D	--	--	--	--	--	121.2	108.9 - 126.5	6.18	0.48	12	--	--	--	--	--	--	--	--	--	--	123.2	107.6 - 138.4*	2.9	0.39	7	BS00067163_51	117.068	573581940	T
QPhs.lrdc-4A	4A	--	--	--	--	--	--	--	--	--	--	45.6	45.3 - 48.9	6.14	0.78	9	--	--	--	--	--	--	--	--	--	--	wsnp_Ex_rep_c67799_66488792	45.5276	65464862	T
QPhs.lrdc-4B	4B	--	--	--	--	--	--	--	--	--	--	61	60.6 - 63.1	3.83	0.61	6	--	--	--	--	--	--	--	--	--	--	wsnp_Ex_c25373_34639805	60.9943	481850259	T
QPhs.lrdc-4D	4D	--	--	--	--	--	--	--	--	--	--	74	72.1 - 75.6*	2.6	-0.52	4	--	--	--	--	--	--	--	--	--	--	BS00047797_51	76.1521	456267708	I
QPhs.lrdc-5A.1	5A	--	--	--	--	--	--	--	--	--	--	--	--	--	--	--	--	--	--	--	--	57.1	56.4 - 57.3*	2.61	-0.36	4	GENE-3502_206	57.0385	160103231	I
QPhs.lrdc-5A.2	5A	123.6	123.6 - 123.6*	2.5	0.37	5	--	--	--	--	--	--	--	--	--	--	--	--	--	--	--	--	--	--	--	--	BS00065292_51	123.496	556978174	T
QPhs.lrdc-7A	7A	--	--	--	--	--	--	--	--	--	--	192.2	190.8 - 193.9*	2.65	0.49	4	--	--	--	--	--	--	--	--	--	--	TA003093-1305	192.008	637205996	T
QPhs.lrdc-7D	7D	--	--	--	--	--	--	--	--	--	--	--	--	--	--	--	90.9	70.5 - 106.6	6.21	-1.2	18	87.4	75.9 - 96.5	3.75	-0.54	9	D_GCE8AKX02ILA1U_88	79.8186	56638676	I
Note -	QTL intervals were determined using significant LOD score thresholds 3.1 at Edmonton 2019, 3.0 at Ithaca 2018, 3.4 at Lethbridge 2018, 3.4 at Lethbridge 2019 and 3.3 in pooled data
	*QTL intervals were declared using LOD score 2.5; '--: QTL not detected; I = AAC Innova; T = AAC Tenacious.

## Sheet: Table S4
Table S4: Details of pre-harvest sprouting (PHS) resistance quantitative trait loci identified using mixed-model based composite interval mapping.
QTL	Chr	Intervala	Positionb	Rangec	A	SE	h2(a)	h2(ae)	AE1	SE	h2(ae1)	AE2	SE	h2(ae2)	AE3	SE	h2(ae3)	AE4	SE	h2(ae4)
QPhs.lrdc-1A.1❀	1A	TPLB0036L23_696-EXCALIBUR_C3941_537	27.6	26.5-34.6	0.31***	0.06	13.34	1.82	0	0	0.13	0	0	1.18	0	0	0.45	0	0	0.67
QPhs.lrdc-2B.1	2B	TDURUM_CONTIG1653_190-BOBWHITE_C30622_180	82	81.3-82.5	1.21***	0.06	2.02	0.53	0.23	0.12	0.02	-0.01	0.12	0.35	-0.16	0.12	0.05	-0.05	0.12	0.29
QPhs.lrdc-2B.2●	2B	KU_C69635_2786-BS00110319_51	90	86.7-91.5	-0.84***	0.06	2.14	0.84	-0.34**	0.13	0.06	-0.27*	0.12	0.49	0.27*	0.12	0.08	0.35**	0.13	0.48
QPhs.lrdc-2D.1	2D	KUKRI_C27309_590-WSNP_CAP12_C812_428290	32.5	25.5-49.4	0.31***	0.06	8.69	3.2	-0.12	0.12	0.58	-0.21*	0.11	1.63	0.17	0.11	1.05	0.16	0.12	1.02
QPhs.lrdc-3A.1	3A	TDURUM_CONTIG83209_316-BS00022452_51	8.6	6.5-10.6	0.53***	0.06	14.26	6.37	-0.25*	0.12	1.07	-0.37***	0.12	2.71	0.48***	0.12	4.56	0.14	0.12	0.28
QPhs.lrdc-3B.1	3B	BS00001400_51-KUKRI_C12817_59	1.7	0.0-2.2	-0.34***	0.06	8	1.85	0.18	0.11	1.11	0.09	0.1	0.21	-0.14	0.1	0.76	-0.13	0.11	0.38
QPhs.lrdc-3B.2	3B	RAC875_C24504_157-BS00057988_51	156.4	155.8-162.6	0.45***	0.06	7.63	1.43	-0.08	0.09	0.31	0.01	0.09	0.02	-0.07	0.09	0.37	0.14	0.09	1.19
QPhs.lrdc-4A	4A	RAC875_C31051_490-EX_C40210_281	44.4	43.9-46.1	0.41***	0.06	6.9	3.57	-0.24*	0.12	0.9	-0.26*	0.11	1.36	0.33**	0.11	2.14	0.17	0.12	0.41
QPhs.lrdc-4B	4B	WSNP_EX_C25373_34639805-EXCALIBUR_C48668_341	61	59.4-66.1	0.27***	0.06	7.11	4.56	-0.1	0.11	0.77	-0.15	0.1	1.97	0.22*	0.1	3.25	0.04	0.11	0.22
QPhs.lrdc-7A❀	7A	KU_C29856_174-RAC875_C57656_170	190.8	185.4-190.9	0.30***	0.06	5.85	4.53	-0.19	0.12	0.93	-0.30**	0.11	2.12	0.22*	0.11	1.42	0.27*	0.12	1.55
QPhs.lrdc-7D	7D	D_GCE8AKX02ILA1U_88-D_CONTIG12156_209	95.8	87.8-103.8	-0.41***	0.08	12.53	4.21	0.14	0.13	0.63	0.22	0.13	1.74	-0.04	0.13	0.15	-0.32**	0.14	3.07
Note -	QTL: quantitative trait loci; Chr: chromosome; aInterval: flanking markers of QTL; bPosition: distance (cM) between QTL and first marker of the relevant chromosome;
	cRange: support interval of QTL position (cM); A: estimated additive effect of QTL. Positive and negative A values denote the PHS resistance allele at respective QTL contributed by resistant parent AAC Tenacious and susceptible parent AAC Innova, respectively;
	SE: standard error of estimated or predicted QTL effect; h2(a) %: proportion of phenotypic variance explained by additive QTL; h2(ae)%: phenotypic variance explained by the additive QTL × environment interaction effects;
	AE: additive QTL by environment (A × E) interactions effect, whereby E1, E2, E3 and E4, respectively, represent environment 1 for Edmonton 2019, environment 2 for Ithaca 2018, environment 3 for Lethbridge 2018 and environment 4 for Lethbridge 2019;
	Significance codes: p *** ≤0.001, p ** ≤0.01, p * ≤0.05; ❀Loci also appeared during epistasis QTL analysis; ●QTL was detected only during this analysis but not during main effect QTL analysis using QTL Cartographer.

## Sheet: Table S5
Table S5: Details of epistasis quantitative trait loci (QTL) identified for pre-harvest sprouting (PHS) resistance.
QTL_ia	Chr.	Interval_ib	Position_ic	Range_id	QTL_ja	Chr	Interval_jb	Position_jc	Range_jd	AA	SE	h2(aa)%	AAE1	SE	AAE2	SE	AAE3	SE	AAE4	SE
QPhs.lrdc-1A.1❀	1A	TPLB0036L23_696-EXCALIBUR_C3941_537	27.6	26.5-34.6	QPhs.lrdc-7A❀	7A	KU_C29856_174-RAC875_C57656_170	190.8	185.4-190.9	-0.24**	0.06	4.9	0.04	0.09	0.09	0.09	-0.05	0.09	-0.08	0.09
Note -	aQTL_i and QTL_j: the two QTLs involved in an epistatic interaction; bInterval_i and interval_j: flanking markers of QTL_i and QTL_j, respectively;
	cPosition_i and position_j: distance (cM) between QTL_i/QTL_j and first marker of the relevant chromosome;
	dRange_i and range_j: position (cM) support intervals of QTL_i and QTL_j, respectively; AA: estimated additive by additive (epistatic) effect;
	SE: standard error of estimated or predicted QTL effect; h2(aa)%: phenotypic variance explained by epistatic QTL;
	AAE: AA by environment (AA × E) interaction effects, whereby E1, E2, E3 and E4, respectively, represent environment 1 for Edmonton 2019, environment 2 for Ithaca 2018, environment 3 for Lethbridge 2018 and environment 4 for Lethbridge 2019;
	h2(aae)% values (phenotypic variance explained by AAE effect) are not presented, as the interactions between additive main effects and environments were nonsignificant in all environments; Significance codes: p ** <0.01, p * <0.05; ❀Loci also appeared during additive QTL main effect analysis.

## Sheet: Table S6
Table S6: Details of genotypic groups of double haploid lines.
Genotypic class	PHS resistance QTL group	#DH lines	PHS mean	sd
1	None	19	5.07368	1.57361
2	QPhs.lrdc-2B.1	22	4.59773	1.84397
3	QPhs.lrdc-7D	29	4.13034	1.81803
4	QPhs.lrdc-3A.1	33	4.08242	1.51543
5	QPhs.lrdc-2B.1+QPhs.lrdc-7D	19	3.57263	1.3606
6	QPhs.lrdc-3A.1+QPhs.lrdc-7D	22	2.92091	1.6684
7	QPhs.lrdc-2B.1+QPhs.lrdc-3A.1	15	2.51133	0.855377
8	QPhs.lrdc-2B.1+QPhs.lrdc-3A.1+QPhs.lrdc-7D	29	2.67862	0.997277
Note -	PHS: pre-harvest sprouting
	QTL: quantitative trait loci
	DH: doubled haploid
	sd: standard deviation

## Sheet: Table S7
Table S7: Details of molecular markers co-segregated/located within different pre-harvest sprouting (PHS) resistance quantitative trait loci intervals identified from AAC Innova/AAC Tenacious doubled haploid mapping population.
QTL	Chromosome	Marker	AAC Innova x AAC Tenacious partial map position (cM)
QPhs.lrdc-1A.1	1A	tplb0036l23_696	27.5905
	1A	BS00110358_51	27.5905
	1A	BobWhite_c1890_712	27.5905
	1A	CAP7_c1645_359	27.5905
	1A	Tdurum_contig29484_628	27.5905
	1A	RFL_Contig1118_1073	27.5905
	1A	BS00064536_51	27.5905
	1A	BS00003761_51	27.5905
	1A	BS00003802_51	27.5905
	1A	Tdurum_contig61492_684	27.5905
	1A	RAC875_c54245_88	27.5905
	1A	Tdurum_contig61492_458	27.5905
	1A	RAC875_c85031_525	27.5905
	1A	wsnp_BF200531A_Ta_2_1	27.5905
	1A	BS00077492_51	27.5905
	1A	BS00012052_51	27.5905
	1A	Excalibur_c3941_537	49.936
QPhs.lrdc-1A.2	1A	BobWhite_c23763_350	58.068
	1A	Excalibur_c7026_2635	58.068
	1A	Kukri_rep_c102900_1715	58.6028
	1A	Kukri_c31964_109	58.6028
	1A	IAAV5252	58.6028
	1A	Kukri_c31964_56	58.6028
	1A	Tdurum_contig13946_241	59.7019
	1A	Excalibur_rep_c85213_146	59.7019
	1A	wsnp_Ex_c31983_40709607	59.7019
	1A	Ra_c22663_367	59.7019
	1A	Kukri_c46010_146	59.7019
	1A	Kukri_c82555_88	59.7019
	1A	Tdurum_contig77289_179	59.7019
	1A	IACX1465	59.7019
	1A	Ku_c44068_601	60.2669
	1A	wsnp_Ku_c34659_43981982	60.8104
	1A	Tdurum_contig9199_714	64.0759
QPhs.lrdc-1A.3	1A	Ra_c58315_265	78.6224
	1A	Ex_c8514_1342	78.6224
	1A	IAAV213	78.6224
	1A	Kukri_c10453_875	78.6224
	1A	Ra_c6038_588	78.6224
	1A	RAC875_c2734_135	78.6224
	1A	BS00022698_51	78.6224
	1A	IACX11070	78.6224
	1A	BS00012283_51	78.6224
	1A	wsnp_Ex_c534_1058778	78.6224
	1A	Tdurum_contig11999_293	78.6224
	1A	RAC875_c42285_1007	78.6224
	1A	wsnp_Ex_c5192_9203100	78.6224
	1A	IAAV1225	78.6224
	1A	wsnp_Ex_c16592_25117132	78.6224
	1A	Kukri_c27785_400	78.6224
	1A	BS00067421_51	78.6224
	1A	RFL_Contig3203_1971	78.6224
	1A	Kukri_c10239_2186	78.6224
	1A	Ex_c5192_943	78.6224
	1A	wsnp_Ku_c21356_31093507	78.6224
	1A	wsnp_BE495786A_Ta_2_1	78.6224
	1A	wsnp_Ra_c7818_13376644	78.6224
	1A	wsnp_Ex_c5192_9203682	78.6224
	1A	wsnp_Ex_rep_c70358_69302556	78.6224
	1A	wsnp_Ex_c12336_19686808	78.6224
	1A	RAC875_c94534_75	78.6224
	1A	wsnp_Ex_c5216_9235964	78.6224
	1A	Excalibur_c7033_159	78.6224
	1A	IAAV3049	78.6224
	1A	GENE-0004_635	78.6224
	1A	wsnp_Ex_c27940_37101775	78.6224
	1A	Ku_c1571_1457	78.6224
	1A	BS00023101_51	78.6224
	1A	Tdurum_contig28296_243	78.6224
	1A	BS00065676_51	78.6224
	1A	IACX4378	78.6224
	1A	CAP11_c1972_285	78.6224
	1A	wsnp_Ku_c2815_5317230	78.6224
	1A	Excalibur_c30591_637	78.6224
	1A	wsnp_Ku_c24239_34199356	78.6224
	1A	RAC875_c53185_802	78.6224
	1A	RAC875_c31276_1128	78.6224
	1A	Excalibur_c10167_1028	78.6224
	1A	wsnp_Ra_c12148_19539667	78.6224
	1A	Kukri_c25215_124	81.8527
	1A	wsnp_Ex_rep_c68857_67737959	81.8527
	1A	Excalibur_rep_c110246_86	81.8527
	1A	Ex_c16529_304	81.8527
	1A	Ra_c4159_2716	81.8527
	1A	wsnp_JD_c722_1080592	81.8527
	1A	BS00021714_51	81.8527
	1A	RAC875_c23081_141	81.8527
	1A	wsnp_Ex_c21336_30465618	81.8527
	1A	IACX11338	81.8527
	1A	wsnp_Ex_c21193_30320134	81.8527
	1A	Excalibur_c34697_831	81.8527
	1A	BS00032112_51	81.8527
	1A	GENE-0410_71	81.8527
	1A	Ex_c105443_895	81.8527
	1A	BobWhite_c12568_900	81.8527
	1A	BS00092585_51	81.8527
	1A	BS00021864_51	82.3933
	1A	Tdurum_contig32437_257	82.3933
	1A	wsnp_Ex_rep_c109742_92411838	82.9338
	1A	wsnp_Ku_c21316_31053776	82.9338
	1A	wsnp_Ku_c21316_31053745	82.9338
QPhs.lrdc-2A	2A	RFL_Contig4517_1276	105.295
	2A	RFL_Contig4517_1300	105.295
	2A	BS00012320_51	105.295
	2A	BS00090569_51	106.37
	2A	BS00022241_51	106.37
	2A	BS00039406_51	107.457
	2A	RAC875_c35521_185	107.457
	2A	Excalibur_c34964_326	107.457
	2A	BS00110587_51	107.457
	2A	BS00080654_51	107.457
	2A	RAC875_rep_c69987_930	107.457
	2A	BS00070004_51	107.457
	2A	BS00081195_51	107.457
	2A	BS00110586_51	107.457
	2A	BS00022377_51	107.457
	2A	BS00070005_51	107.457
	2A	RFL_Contig3780_644	107.457
QPhs.lrdc-2B.1*	2B	Tdurum_contig53156_111	81.2796
	2B	Tdurum_contig1653_190	82.0043
	2B	BS00079213_51	82.0043
	2B	RAC875_c11609_62	82.0043
	2B	RFL_Contig2231_1297	82.0043
	2B	Tdurum_contig68806_321	82.0043
	2B	tplb0045o20_1168	82.0043
	2B	BobWhite_c30622_180	82.5362
QPhs.lrdc-2B.1	2B	Kukri_c4710_991	83.071
	2B	BS00081428_51	83.071
	2B	BS00022422_51	83.071
	2B	Kukri_c6949_303	83.071
	2B	BS00067333_51	83.071
	2B	GENE-1741_103	83.6086
	2B	TA001389-0564	83.6086
	2B	Kukri_c36879_83	83.6086
	2B	Excalibur_rep_c68899_1400	83.6086
	2B	BobWhite_c30112_275	83.6086
	2B	RAC875_c37837_889	83.6086
	2B	Excalibur_c12135_100	83.6086
	2B	CAP7_c1018_75	83.6086
	2B	RAC875_c41476_217	83.6086
	2B	BS00022966_51	83.6086
	2B	RAC875_c86069_65	83.6086
	2B	BobWhite_c14222_605	83.6086
	2B	BobWhite_c14222_571	83.6086
	2B	Tdurum_contig50576_959	83.6086
	2B	Kukri_c16760_259	83.6086
	2B	BS00067337_51	83.6086
	2B	IACX2309	83.6086
	2B	wsnp_Ku_c31_62657	86.7182
	2B	wsnp_JD_c12687_12877994	89.4236
	2B	Tdurum_contig68806_677	89.4236
	2B	BobWhite_c5511_323	89.4236
	2B	BobWhite_c40418_289	89.4236
	2B	Tdurum_contig59780_988	89.4236
	2B	BS00038218_51	89.4236
	2B	BS00038217_51	89.4236
	2B	RAC875_c16009_223	89.4236
	2B	Tdurum_contig62852_369	89.4236
	2B	Excalibur_c43482_141	89.4236
	2B	wsnp_Ex_c5239_9272511	89.4236
	2B	Tdurum_contig36804_220	89.4236
	2B	Tdurum_contig62852_302	89.4236
	2B	Kukri_c49522_313	89.4236
	2B	Tdurum_contig62852_592	89.4236
	2B	Excalibur_rep_c67391_476	89.4236
	2B	Excalibur_c25430_183	89.4236
	2B	Kukri_c66123_88	89.4236
	2B	Kukri_c5904_80	89.4236
	2B	Excalibur_c17633_111	89.4236
	2B	BS00103461_51	89.4236
	2B	Tdurum_contig36804_98	89.4236
	2B	RAC875_c3302_1411	89.4236
	2B	Kukri_c1016_1123	89.4236
	2B	Tdurum_contig68806_537	89.4236
	2B	tplb0045o20_699	89.4236
	2B	Tdurum_contig81323_527	89.4236
	2B	Tdurum_contig62852_538	89.4236
	2B	RFL_Contig2231_346	89.4236
	2B	Kukri_c49522_254	89.4236
	2B	Excalibur_c29769_81	89.4236
	2B	BS00043099_51	89.4236
	2B	BS00029713_51	89.4236
	2B	RAC875_c76533_442	89.4236
	2B	RAC875_c26415_350	89.4236
	2B	Kukri_c15043_326	89.4236
	2B	wsnp_Ex_c741_1456698	89.4236
QPhs.lrdc-2B.2*	2B	wsnp_Ku_c31_62657	86.7182
	2B	wsnp_JD_c12687_12877994	89.4236
	2B	Tdurum_contig68806_677	89.4236
	2B	BobWhite_c5511_323	89.4236
	2B	BobWhite_c40418_289	89.4236
	2B	Tdurum_contig59780_988	89.4236
	2B	BS00038218_51	89.4236
	2B	BS00038217_51	89.4236
	2B	RAC875_c16009_223	89.4236
	2B	Tdurum_contig62852_369	89.4236
	2B	Excalibur_c43482_141	89.4236
	2B	wsnp_Ex_c5239_9272511	89.4236
	2B	Tdurum_contig36804_220	89.4236
	2B	Tdurum_contig62852_302	89.4236
	2B	Kukri_c49522_313	89.4236
	2B	Tdurum_contig62852_592	89.4236
	2B	Excalibur_rep_c67391_476	89.4236
	2B	Excalibur_c25430_183	89.4236
	2B	Kukri_c66123_88	89.4236
	2B	Kukri_c5904_80	89.4236
	2B	Excalibur_c17633_111	89.4236
	2B	BS00103461_51	89.4236
	2B	Tdurum_contig36804_98	89.4236
	2B	RAC875_c3302_1411	89.4236
	2B	Kukri_c1016_1123	89.4236
	2B	Tdurum_contig68806_537	89.4236
	2B	tplb0045o20_699	89.4236
	2B	Tdurum_contig81323_527	89.4236
	2B	Tdurum_contig62852_538	89.4236
	2B	RFL_Contig2231_346	89.4236
	2B	Kukri_c49522_254	89.4236
	2B	Excalibur_c29769_81	89.4236
	2B	BS00043099_51	89.4236
	2B	BS00029713_51	89.4236
	2B	RAC875_c76533_442	89.4236
	2B	RAC875_c26415_350	89.4236
	2B	Kukri_c15043_326	89.4236
	2B	wsnp_Ex_c741_1456698	89.4236
	2B	Ku_c69635_2786	89.9612
	2B	BS00110319_51	90.4989
	2B	RAC875_c46454_129	90.4989
	2B	BS00009540_51	90.4989
	2B	BS00110442_51	90.4989
	2B	wsnp_JG_c609_370792	91.5629
	2B	RAC875_c22552_380	91.5629
	2B	BS00021959_51	91.5629
	2B	Excalibur_c41536_808	91.5629
	2B	BobWhite_rep_c49500_317	91.5629
QPhs.lrdc-2D.1	2D	wsnp_CAP12_c812_428290	37.9985
	2D	Ppd-D1	40.7637
	2D	RAC875_c7319_195	41.8277
	2D	wsnp_CAP11_c3842_1829821	41.8277
	2D	wsnp_CAP12_c1503_764765	42.3742
	2D	wsnp_Ku_c12022_19520410	63.5566
QPhs.lrdc-2D.2	2D	Excalibur_c24307_739	97.6294
	2D	Ex_c2115_3369	104.082
	2D	wsnp_Ku_c8712_14751858	105.181
QPhs.lrdc-3A.1	3A	Kukri_rep_c89183_306	4.11299
	3A	RAC875_c98721_85	4.11299
	3A	CAP7_c1467_220	6.52449
	3A	Tdurum_contig83209_316	7.60574
	3A	Kukri_c35024_116	7.60574
	3A	BobWhite_c23161_170	7.60574
	3A	BS00022452_51	9.55478
	3A	tplb0053a24_995	9.55478
	3A	BS00091751_51	9.55478
	3A	wsnp_Ex_c12875_20407926	9.55478
	3A	wsnp_Ex_rep_c67702_66370241	9.55478
	3A	Excalibur_c10366_58	9.55478
	3A	tplb0053a24_2194	9.55478
	3A	Tdurum_contig12008_1001	9.55478
	3A	RAC875_c66580_276	9.55478
	3A	BS00069355_51	9.55478
	3A	tplb0053a24_2232	9.55478
	3A	Tdurum_contig12899_347	9.55478
	3A	Kukri_c4030_896	9.55478
	3A	BS00094057_51	9.55478
	3A	tplb0050o09_968	9.55478
	3A	wsnp_Ex_c44375_50444862	9.55478
	3A	Excalibur_c10014_307	9.55478
	3A	BS00084368_51	9.55478
	3A	Excalibur_c19658_82	9.55478
	3A	RAC875_c76948_970	9.55478
	3A	Excalibur_rep_c107843_131	9.55478
	3A	BobWhite_c1837_99	9.55478
	3A	Excalibur_c63477_90	9.55478
	3A	RAC875_c7060_67	9.55478
	3A	BS00069773_51	9.55478
	3A	CAP12_c1840_108	9.55478
	3A	D_contig30400_369	9.55478
	3A	wsnp_Ra_c9185_15386027	9.55478
	3A	BS00079989_51	9.55478
	3A	Excalibur_c6816_373	9.55478
	3A	wsnp_Ku_c3817_7009270	9.55478
	3A	Kukri_c2123_1254	9.55478
	3A	BobWhite_c4057_365	9.55478
	3A	BS00093975_51	9.55478
	3A	BobWhite_c4057_320	9.55478
QPhs.lrdc-3A.2	3A	IAAV4780	18.4412
	3A	Kukri_rep_c112538_213	18.4412
	3A	BS00064422_51	18.4412
	3A	RAC875_c371_251	18.9847
	3A	Kukri_c30702_382	18.9847
	3A	Ra_c9347_163	19.5372
	3A	IAAV1328	30.2539
	3A	wsnp_Ra_c9738_16173810	30.2539
	3A	BobWhite_c9249_564	30.2539
	3A	Excalibur_c4548_2505	30.2539
	3A	wsnp_Ra_c9738_16174002	30.2539
	3A	Excalibur_c4548_2697	30.2539
	3A	wsnp_Ex_c4548_8166555	30.2539
QPhs.lrdc-3B.1	3B	GENE-0559_171	0.602439
	3B	CAP12_rep_c3868_270	0.602439
	3B	RAC875_rep_c111781_179	0.602439
	3B	RAC875_c51781_771	0.602439
	3B	RAC875_s120635_196	0.602439
	3B	Tdurum_contig50326_645	0.602439
	3B	GENE-1743_853	0.602439
	3B	IAAV2929	0.602439
	3B	RAC875_c27986_1460	0.602439
	3B	RAC875_c51781_238	0.602439
	3B	BobWhite_c23052_196	1.14594
	3B	BS00001400_51	1.6865
	3B	Kukri_c12817_59	2.23597
	3B	Tdurum_contig77551_586	2.23597
	3B	Tdurum_contig47506_251	2.77653
	3B	wsnp_Ex_c8360_14085858	2.77653
	3B	BS00001335_51	2.77653
QPhs.lrdc-3B.2	3B	RAC875_c24504_119	155.847
	3B	BS00099738_51	155.847
	3B	RAC875_c24504_157	156.435
	3B	BS00057988_51	157.585
	3B	Tdurum_contig46030_580	163.071
QPhs.lrdc-3D.1	3D	RAC875_c4954_331	11.9162
	3D	wsnp_Ex_c7780_13254349	18.6683
	3D	BobWhite_c27541_67	80.4022
QPhs.lrdc-3D.2	3D	TA003804-0980	105.658
	3D	D_GBUVHFX02FNCCG_294	108.888
	3D	BS00067163_51	117.068
	3D	D_GA8KES402JVT1Y_74	117.068
	3D	GENE-1785_118	117.068
	3D	GENE-1785_626	117.068
	3D	CAP12_c1384_314	126.924
	3D	Excalibur_rep_c101455_842	174.484
	3D	BS00110286_51	174.484
	3D	Jagger_c3839_60	174.484
	3D	BS00088958_51	174.484
	3D	BS00063004_51	174.484
	3D	BS00063798_51	174.484
	3D	IAAV5266	174.484
QPhs.lrdc-4A	4A	Ex_c40210_281	44.9899
	4A	Kukri_c46421_168	44.9899
	4A	wsnp_Ex_rep_c67799_66488792	45.5276
	4A	wsnp_Ex_c10390_17007929	45.5276
	4A	Excalibur_c10390_104	45.5276
	4A	RAC875_c14911_1282	45.5276
	4A	RFL_Contig1053_65	45.5276
	4A	wsnp_Ex_c35839_43909163	46.0595
	4A	RAC875_rep_c108287_212	46.0595
	4A	wsnp_Ex_c31006_39850673	46.0595
	4A	wsnp_BE497618A_Ta_1_1	46.0595
	4A	BobWhite_c3325_613	46.0595
	4A	Excalibur_c38293_109	46.6151
	4A	wsnp_Ex_c2617_4864441	46.6151
	4A	RAC875_c79934_95	46.6151
	4A	Excalibur_c7846_1203	46.6151
	4A	wsnp_Ex_c14641_22698595	46.6151
	4A	wsnp_Ku_c50991_56423610	46.6151
	4A	wsnp_CAP8_c296_283066	46.6151
	4A	RAC875_rep_c70191_89	46.6151
	4A	Ku_c104619_404	46.6151
	4A	IAAV7376	46.6151
	4A	IAAV3906	46.6151
	4A	Excalibur_rep_c66815_273	46.6151
	4A	wsnp_Ex_c10527_17198865	46.6151
	4A	IAAV8784	46.6151
	4A	RAC875_rep_c70416_332	46.6151
	4A	RAC875_c59416_158	46.6151
	4A	tplb0035b22_184	46.6151
	4A	Ex_c17894_1159	46.6151
	4A	wsnp_Ex_rep_c102623_87746777	46.6151
	4A	wsnp_Ex_c43734_49968808	46.6151
	4A	wsnp_Ex_c22242_31433907	46.6151
	4A	wsnp_Ex_c31173_39999624	46.6151
	4A	wsnp_Ex_c2617_4864218	46.6151
	4A	wsnp_Ku_c7197_12439299	46.6151
	4A	wsnp_JD_c19109_17348071	46.6151
	4A	Kukri_c6954_320	46.6151
	4A	wsnp_Ex_c8131_13754852	46.6151
	4A	wsnp_Ku_c61953_63254478	46.6151
	4A	wsnp_Ex_c3666_6687275	46.6151
	4A	wsnp_JD_c4217_5322858	46.6151
	4A	BobWhite_c5640_282	46.6151
	4A	BobWhite_rep_c50115_136	46.6151
	4A	TA003453-0234	46.6151
	4A	RAC875_c12224_267	46.6151
	4A	Excalibur_c19065_589	46.6151
	4A	Kukri_c12878_659	46.6151
	4A	IAAV3115	46.6151
	4A	GENE-2127_317	46.6151
	4A	RAC875_c22562_429	46.6151
	4A	wsnp_JD_c5620_6774675	46.6151
	4A	wsnp_Ex_c12818_20334933	46.6151
	4A	wsnp_Ex_c6044_10590220	46.6151
	4A	wsnp_Ex_c7550_12907422	46.6151
	4A	Kukri_c57687_182	46.6151
	4A	wsnp_Ex_c35839_43909849	46.6151
	4A	wsnp_Ex_c13091_20706489	46.6151
	4A	RAC875_c37611_302	46.6151
	4A	Ra_c45385_864	46.6151
	4A	wsnp_Ku_c34883_44172415	46.6151
	4A	wsnp_JD_c14769_14413046	46.6151
	4A	GENE-2354_155	46.6151
	4A	Ex_c63544_226	46.6151
	4A	Kukri_c16665_595	46.6151
	4A	wsnp_Ex_c6044_10590322	46.6151
	4A	wsnp_Ex_c3178_5868813	46.6151
	4A	wsnp_Ex_c2617_4864955	46.6151
	4A	Ra_c17211_480	46.6151
	4A	Kukri_c48385_121	46.6151
	4A	wsnp_RFL_Contig1073_101625	46.6151
	4A	wsnp_CAP7_c2243_1090229	46.6151
	4A	wsnp_CAP11_c992_593615	46.6151
	4A	IAAV562	46.6151
	4A	IAAV5596	46.6151
	4A	wsnp_Ex_rep_c69890_68851948	46.6151
	4A	wsnp_Ex_c23130_32358433	46.6151
	4A	wsnp_BE442776A_Ta_2_1	46.6151
	4A	RAC875_c26184_273	46.6151
	4A	RAC875_c18564_222	46.6151
	4A	IAAV4609	46.6151
	4A	Excalibur_c6644_1461	46.6151
	4A	RFL_Contig1320_726	46.6151
	4A	Kukri_c46057_646	46.6151
	4A	GENE-2491_309	46.6151
	4A	RAC875_c38663_2179	46.6151
	4A	Kukri_c39882_203	46.6151
	4A	wsnp_Ex_c4286_7734046	46.6151
	4A	wsnp_Ex_c10463_17113256	46.6151
	4A	wsnp_Ku_c7197_12439730	46.6151
	4A	wsnp_Ex_c9094_15139750	46.6151
	4A	wsnp_Ex_c31249_40066886	46.6151
	4A	wsnp_CAP7_c32_19340	46.6151
	4A	wsnp_BE442961A_Ta_2_1	46.6151
	4A	TA004056-0809	46.6151
	4A	RAC875_rep_c71185_473	46.6151
	4A	RAC875_rep_c69241_454	46.6151
	4A	Kukri_rep_c94281_83	46.6151
	4A	Kukri_c61419_550	46.6151
	4A	Ex_c5979_1449	46.6151
	4A	wsnp_Ra_c16634_25331368	46.6151
	4A	wsnp_Ex_c56880_58824784	46.6151
	4A	wsnp_BE442776A_Ta_2_2	46.6151
	4A	tplb0051g20_452	46.6151
	4A	tplb0024j12_840	46.6151
	4A	Kukri_c2634_487	46.6151
	4A	BobWhite_c48455_818	46.6151
	4A	Excalibur_c10157_180	46.6151
	4A	RAC875_c10748_532	46.6151
	4A	wsnp_Ex_rep_c71305_70087742	46.6151
	4A	wsnp_Ex_c18229_27041048	49.198
QPhs.lrdc-4B	4B	wsnp_Ex_c3119_5763762	59.9188
	4B	IAAV1630	59.9188
	4B	BobWhite_c20051_53	59.9188
	4B	Excalibur_c61318_564	59.9188
	4B	wsnp_Ex_c25373_34639805	60.9943
	4B	Excalibur_c48668_341	63.8383
QPhs.lrdc-4D	4D	BS00031366_51	70.2424
	4D	BS00047797_51	76.1521
	4D	BS00064002_51	76.1521
	4D	BS00106571_51	76.1521
QPhs.lrdc-5A.1	5A	wsnp_Ra_c18755_27856508	54.7642
	5A	wsnp_Ex_c14812_22928900	54.7642
	5A	BS00064120_51	54.7642
	5A	CAP8_s9855_165	54.7642
	5A	Tdurum_contig11815_195	54.7642
	5A	tplb0043g09_926	54.7642
	5A	RAC875_c13462_66	54.7642
	5A	wsnp_Ra_c18755_27856621	54.7642
	5A	BS00001085_51	54.7642
	5A	BS00064945_51	54.7642
	5A	CAP7_rep_c5181_342	54.7642
	5A	BS00036839_51	54.7642
	5A	GENE-3502_206	57.0385
	5A	RAC875_c12507_531	59.3128
QPhs.lrdc-5A.2	5A	BS00065292_51	123.496
	5A	IAAV2328	123.496
	5A	wsnp_Ex_rep_c70117_69067356	124.614
	5A	wsnp_Ex_c47684_52820187	124.614
	5A	BobWhite_c20974_103	124.614
	5A	wsnp_BE399939A_Ta_2_1	124.614
QPhs.lrdc-7A	7A	Ku_c29856_174	189.834
	7A	Tdurum_contig23024_763	189.834
	7A	Ku_c29856_132	189.834
	7A	TA016532-0794	189.834
	7A	RAC875_c57656_170	190.921
	7A	TA003093-1305	192.008
	7A	Excalibur_rep_c106568_369	192.543
	7A	RFL_Contig3869_808	193.077
	7A	Excalibur_c63900_370	193.077
	7A	BobWhite_c1441_1440	193.077
	7A	wsnp_RFL_Contig2864_2688208	193.077
	7A	RFL_Contig2864_661	193.077
	7A	Ku_c2990_604	193.077
	7A	BobWhite_c8289_808	193.077
	7A	Kukri_c11269_2054	193.077
	7A	Excalibur_c20486_268	193.077
	7A	Ku_c2990_1939	193.077
	7A	wsnp_Ex_c5177_9174930	193.077
	7A	wsnp_Ku_c5160_9203226	193.077
	7A	RAC875_c22201_461	193.077
	7A	RAC875_c10878_839	193.077
	7A	wsnp_Ex_c8823_14754501	193.077
	7A	Excalibur_c63900_433	193.077
	7A	RAC875_c10878_1223	193.077
	7A	Excalibur_c20307_654	193.077
	7A	wsnp_Ra_c22201_31650648	193.077
	7A	RAC875_c478_1364	193.077
	7A	Excalibur_c63900_724	193.077
	7A	RAC875_c60161_243	193.077
	7A	wsnp_Ra_c22201_31650505	193.077
	7A	Excalibur_rep_c104051_914	193.077
	7A	CAP7_c3782_133	193.077
	7A	RAC875_c60161_145	193.077
	7A	Kukri_c41625_244	193.077
	7A	Tdurum_contig32378_366	193.077
	7A	Kukri_rep_c68559_549	193.077
	7A	RAC875_c47130_120	193.077
	7A	BobWhite_c1441_128	193.077
	7A	CAP12_c1717_222	193.077
	7A	Kukri_c46218_66	193.077
	7A	Kukri_c22645_255	193.077
	7A	Kukri_rep_c107839_761	193.077
	7A	BS00071558_51	193.077
	7A	wsnp_Ku_c5160_9203385	193.077
	7A	RFL_Contig3669_1048	193.077
	7A	BobWhite_c1441_1078	193.077
	7A	Kukri_rep_c114803_98	193.077
	7A	RAC875_c115921_496	193.077
	7A	BS00048007_51	193.077
	7A	CAP11_c3781_95	193.077
	7A	Kukri_c58340_232	193.077
	7A	CAP7_c4608_191	193.077
	7A	BS00065591_51	193.077
	7A	RAC875_c9880_553	193.077
	7A	BobWhite_c7082_196	193.077
	7A	BS00074166_51	193.077
	7A	CAP8_c3496_118	193.077
	7A	Kukri_c41297_284	193.077
	7A	BobWhite_c1441_1123	193.615
	7A	D_GDRF1KQ02G72YO_156	193.615
	7A	wsnp_Ra_c10878_17788898	193.615
	7A	BS00031887_51	193.615
	7A	IACX5974	193.615
	7A	CAP7_c4608_228	193.615
	7A	BS00093156_51	194.171
	7A	RAC875_c1265_1564	194.171
QPhs.lrdc-7D	7D	tplb0024a09_742	68.0012
	7D	tplb0024a09_2106	68.0012
	7D	D_GCE8AKX02ILA1U_88	79.8186
	7D	Kukri_c13845_424	79.8186
	7D	Kukri_rep_c103248_582	79.8186
	7D	RAC875_c6894_114	79.8186
	7D	wsnp_Ra_c6894_11980338	79.8186
	7D	D_contig12156_209	110.916
	7D	Kukri_rep_c108604_137	110.916
	7D	RAC875_c48684_527	110.916
* Quantitative trait loci intervals declared using mixed-model based composite interval mapping (MCIM).

## Sheet: Table S8
Table S8: Details of IWGSC RefSeq v2.0 wheat genome sequence physical positions of molecular markers co-segregated/located in different pre-harvest sprouting (PHS) resistance quantitative trait loci intervals identified from AAC Innova/AAC Tenacious doubled haploid mapping population.
QTL	Chromosome	Query	Databank	Subject	BEST HSP
					Score	Identities (Query length)	Percentage	Expect	Start	End
QPhs.lrdc-1A.1	1A	BS00077492_51	IWGSC RefSeq v2.0 chromosome 1A only	Chr1A_v2_IWGSC_refseq	183	101/101 (101)	100	3e-45	15899637	15899537
	1A	BS00110358_51	IWGSC RefSeq v2.0 chromosome 1A only	Chr1A_v2_IWGSC_refseq	178	100/101 (101)	99	1e-43	15900324	15900424
	1A	tplb0036l23_696	IWGSC RefSeq v2.0 chromosome 1A only	Chr1A_v2_IWGSC_refseq	174	99/101 (101)	98	1e-42	16056699	16056799
	1A	RFL_Contig1118_1073	IWGSC RefSeq v2.0 chromosome 1A only	Chr1A_v2_IWGSC_refseq	178	100/101 (101)	99	1e-43	16057092	16057192
	1A	RAC875_c85031_525	IWGSC RefSeq v2.0 chromosome 1A only	Chr1A_v2_IWGSC_refseq	156	95/101 (101)	94	4e-37	16057492	16057392
	1A	CAP7_c1645_359	IWGSC RefSeq v2.0 chromosome 1A only	Chr1A_v2_IWGSC_refseq	178	100/101 (101)	99	1e-43	16057596	16057696
	1A	BS00012052_51	IWGSC RefSeq v2.0 chromosome 1A only	Chr1A_v2_IWGSC_refseq	141	81/83 (101)	98	8e-33	17322030	17322112
	1A	BobWhite_c1890_712	IWGSC RefSeq v2.0 chromosome 1A only	Chr1A_v2_IWGSC_refseq	118	67/68 (101)	99	9e-26	17322112	17322045
	1A	Tdurum_contig29484_628	IWGSC RefSeq v2.0 chromosome 1A only	Chr1A_v2_IWGSC_refseq	143	91/98 (101)	93	2e-33	17323988	17324082
	1A	Tdurum_contig61492_458	IWGSC RefSeq v2.0 chromosome 1A only	Chr1A_v2_IWGSC_refseq	183	101/101 (101)	100	3e-45	17325508	17325608
	1A	RAC875_c54245_88	IWGSC RefSeq v2.0 chromosome 1A only	Chr1A_v2_IWGSC_refseq	183	101/101 (101)	100	3e-45	17325608	17325508
	1A	Tdurum_contig61492_684	IWGSC RefSeq v2.0 chromosome 1A only	Chr1A_v2_IWGSC_refseq	183	101/101 (101)	100	3e-45	17325734	17325834
	1A	BS00064536_51	IWGSC RefSeq v2.0 chromosome 1A only	Chr1A_v2_IWGSC_refseq	178	100/101 (101)	99	1e-43	18271266	18271166
	1A	BS00003761_51	IWGSC RefSeq v2.0 chromosome 1A only	Chr1A_v2_IWGSC_refseq	178	100/101 (101)	99	1e-43	18272279	18272379
	1A	BS00003802_51	IWGSC RefSeq v2.0 chromosome 1A only	Chr1A_v2_IWGSC_refseq	131	93/107 (101)	87	1e-29	18272475	18272581
	1A	wsnp_BF200531A_Ta_2_1	IWGSC RefSeq v2.0 chromosome 1A only	Chr1A_v2_IWGSC_refseq	214	120/121 (121)	99	2e-54	18315479	18315359
	1A	Excalibur_c3941_537	IWGSC RefSeq v2.0 chromosome 1A only	Chr1A_v2_IWGSC_refseq	183	101/101 (101)	100	3e-45	25067873	25067773
QPhs.lrdc-1A.2	1A	BobWhite_c23763_350	IWGSC RefSeq v2.0 chromosome 1A only	Chr1A_v2_IWGSC_refseq	178	100/101 (101)	99	1e-43	30503386	30503486
	1A	Excalibur_c7026_2635	IWGSC RefSeq v2.0 chromosome 1A only	Chr1A_v2_IWGSC_refseq	174	99/101 (101)	98	1e-42	30759419	30759519
	1A	Kukri_rep_c102900_1715	IWGSC RefSeq v2.0 chromosome 1A only	Chr1A_v2_IWGSC_refseq	159	96/101 (101)	95	3e-38	31333014	31333114
	1A	IAAV5252	IWGSC RefSeq v2.0 chromosome 1A only	Chr1A_v2_IWGSC_refseq	334	193/199 (201)	97	2e-90	31333036	31333234
	1A	wsnp_Ex_c31983_40709607	IWGSC RefSeq v2.0 chromosome 1A only	Chr1A_v2_IWGSC_refseq	363	201/201 (201)	100	3e-99	35073224	35073424
	1A	Kukri_c46010_146	IWGSC RefSeq v2.0 chromosome 1A only	Chr1A_v2_IWGSC_refseq	183	101/101 (101)	100	3e-45	35073849	35073949
	1A	Ra_c22663_367	IWGSC RefSeq v2.0 chromosome 1A only	Chr1A_v2_IWGSC_refseq	132	73/73 (101)	100	4e-30	35201535	35201607
	1A	Excalibur_rep_c85213_146	IWGSC RefSeq v2.0 chromosome 1A only	Chr1A_v2_IWGSC_refseq	167	98/101 (101)	97	2e-40	35408842	35408941
	1A	Tdurum_contig13946_241	IWGSC RefSeq v2.0 chromosome 1A only	Chr1A_v2_IWGSC_refseq	178	100/101 (101)	99	1e-43	35552762	35552862
	1A	Tdurum_contig77289_179	IWGSC RefSeq v2.0 chromosome 1A only	Chr1A_v2_IWGSC_refseq	174	99/101 (101)	98	1e-42	35553603	35553503
	1A	Kukri_c82555_88	IWGSC RefSeq v2.0 chromosome 1A only	Chr1A_v2_IWGSC_refseq	174	99/101 (101)	98	1e-42	35556032	35556132
	1A	IACX1465	IWGSC RefSeq v2.0 chromosome 1A only	Chr1A_v2_IWGSC_refseq	163	95/97 (99)	98	2e-39	35556110	35556205
	1A	Ku_c44068_601	IWGSC RefSeq v2.0 chromosome 1A only	Chr1A_v2_IWGSC_refseq	174	99/101 (101)	98	1e-42	38215835	38215935
	1A	wsnp_Ku_c34659_43981982	IWGSC RefSeq v2.0 chromosome 1A only	Chr1A_v2_IWGSC_refseq	351	199/201 (201)	99	2e-95	38217575	38217774
	1A	Tdurum_contig9199_714	IWGSC RefSeq v2.0 chromosome 1A only	Chr1A_v2_IWGSC_refseq	178	100/101 (101)	99	1e-43	48357659	48357559
	1A	Kukri_c31964_56	IWGSC RefSeq v2.0 chromosome 1A only	Chr1A_v2_IWGSC_refseq	37.4	28/33 (101)	85	0.25	83683107	83683139
	1A	Kukri_c31964_109	IWGSC RefSeq v2.0 chromosome 1A only	Chr1A_v2_IWGSC_refseq	33.7	27/33 (101)	82	3	162304101	162304069
QPhs.lrdc-1A.3	1A	Kukri_c10453_875	IWGSC RefSeq v2.0 chromosome 1A only	Chr1A_v2_IWGSC_refseq	170	97/99 (101)	98	2e-41	473329664	473329762
	1A	Ex_c8514_1342	IWGSC RefSeq v2.0 chromosome 1A only	Chr1A_v2_IWGSC_refseq	174	98/99 (101)	99	1e-42	473331628	473331726
	1A	IAAV213	IWGSC RefSeq v2.0 chromosome 1A only	Chr1A_v2_IWGSC_refseq	318	181/183 (183)	99	1e-85	473771349	473771530
	1A	Ra_c6038_588	IWGSC RefSeq v2.0 chromosome 1A only	Chr1A_v2_IWGSC_refseq	183	101/101 (101)	100	3e-45	475259537	475259437
	1A	Ra_c58315_265	IWGSC RefSeq v2.0 chromosome 1A only	Chr1A_v2_IWGSC_refseq	178	100/101 (101)	99	1e-43	475259982	475260082
	1A	Excalibur_c10167_1028	IWGSC RefSeq v2.0 chromosome 1A only	Chr1A_v2_IWGSC_refseq	122	70/72 (101)	97	8e-27	478626697	478626768
	1A	wsnp_Ku_c2815_5317230	IWGSC RefSeq v2.0 chromosome 1A only	Chr1A_v2_IWGSC_refseq	363	201/201 (201)	100	3e-99	478627058	478627258
	1A	IAAV1225	IWGSC RefSeq v2.0 chromosome 1A only	Chr1A_v2_IWGSC_refseq	358	200/201 (201)	99	1e-97	478654499	478654699
	1A	wsnp_Ex_c16592_25117132	IWGSC RefSeq v2.0 chromosome 1A only	Chr1A_v2_IWGSC_refseq	358	200/201 (201)	99	1e-97	478656347	478656547
	1A	Kukri_c10239_2186	IWGSC RefSeq v2.0 chromosome 1A only	Chr1A_v2_IWGSC_refseq	178	100/101 (101)	99	1e-43	479261117	479261017
	1A	wsnp_Ra_c7818_13376644	IWGSC RefSeq v2.0 chromosome 1A only	Chr1A_v2_IWGSC_refseq	363	201/201 (201)	100	3e-99	479261354	479261154
	1A	BS00065676_51	IWGSC RefSeq v2.0 chromosome 1A only	Chr1A_v2_IWGSC_refseq	179	100/101 (101)	99	3e-44	479307416	479307316
	1A	Kukri_c27785_400	IWGSC RefSeq v2.0 chromosome 1A only	Chr1A_v2_IWGSC_refseq	178	100/101 (101)	99	1e-43	481423139	481423039
	1A	wsnp_Ex_rep_c70358_69302556	IWGSC RefSeq v2.0 chromosome 1A only	Chr1A_v2_IWGSC_refseq	161	89/89 (201)	100	2e-38	481432055	481431967
	1A	RAC875_c53185_802	IWGSC RefSeq v2.0 chromosome 1A only	Chr1A_v2_IWGSC_refseq	163	99/102 (101)	97	2e-39	482141621	482141721
	1A	RAC875_c42285_1007	IWGSC RefSeq v2.0 chromosome 1A only	Chr1A_v2_IWGSC_refseq	150	88/91 (101)	97	2e-35	482186858	482186948
	1A	RAC875_c2734_135	IWGSC RefSeq v2.0 chromosome 1A only	Chr1A_v2_IWGSC_refseq	132	73/73 (101)	100	4e-30	482190905	482190833
	1A	BS00067421_51	IWGSC RefSeq v2.0 chromosome 1A only	Chr1A_v2_IWGSC_refseq	172	98/100 (101)	98	5e-42	482347116	482347017
	1A	IACX11070	IWGSC RefSeq v2.0 chromosome 1A only	Chr1A_v2_IWGSC_refseq	255	146/149 (194)	98	1e-66	482421692	482421840
	1A	BS00012283_51	IWGSC RefSeq v2.0 chromosome 1A only	Chr1A_v2_IWGSC_refseq	168	98/101 (101)	97	6e-41	482421797	482421697
	1A	BS00023101_51	IWGSC RefSeq v2.0 chromosome 1A only	Chr1A_v2_IWGSC_refseq	178	100/101 (101)	99	1e-43	482422351	482422251
	1A	wsnp_Ex_c534_1058778	IWGSC RefSeq v2.0 chromosome 1A only	Chr1A_v2_IWGSC_refseq	219	124/126 (201)	98	9e-56	482422626	482422501
	1A	Tdurum_contig11999_293	IWGSC RefSeq v2.0 chromosome 1A only	Chr1A_v2_IWGSC_refseq	122	75/80 (101)	94	8e-27	483219016	483218937
	1A	wsnp_BE495786A_Ta_2_1	IWGSC RefSeq v2.0 chromosome 1A only	Chr1A_v2_IWGSC_refseq	219	121/121 (121)	100	5e-56	483240284	483240164
	1A	Excalibur_c7033_159	IWGSC RefSeq v2.0 chromosome 1A only	Chr1A_v2_IWGSC_refseq	178	100/101 (101)	99	1e-43	483240998	483240898
	1A	Ku_c1571_1457	IWGSC RefSeq v2.0 chromosome 1A only	Chr1A_v2_IWGSC_refseq	183	101/101 (101)	100	3e-45	483280283	483280183
	1A	wsnp_Ex_c5216_9235964	IWGSC RefSeq v2.0 chromosome 1A only	Chr1A_v2_IWGSC_refseq	356	199/201 (201)	99	5e-97	483280628	483280428
	1A	BS00022698_51	IWGSC RefSeq v2.0 chromosome 1A only	Chr1A_v2_IWGSC_refseq	183	101/101 (101)	100	3e-45	483906217	483906317
	1A	IACX4378	IWGSC RefSeq v2.0 chromosome 1A only	Chr1A_v2_IWGSC_refseq	212	119/120 (120)	99	7e-54	483912570	483912451
	1A	CAP11_c1972_285	IWGSC RefSeq v2.0 chromosome 1A only	Chr1A_v2_IWGSC_refseq	178	100/101 (101)	99	1e-43	484336167	484336267
	1A	RAC875_c94534_75	IWGSC RefSeq v2.0 chromosome 1A only	Chr1A_v2_IWGSC_refseq	178	100/101 (101)	99	1e-43	484345459	484345559
	1A	Tdurum_contig28296_243	IWGSC RefSeq v2.0 chromosome 1A only	Chr1A_v2_IWGSC_refseq	145	94/102 (101)	92	7e-34	484355397	484355498
	1A	Excalibur_c30591_637	IWGSC RefSeq v2.0 chromosome 1A only	Chr1A_v2_IWGSC_refseq	176	101/102 (101)	99	4e-43	484355496	484355395
	1A	RFL_Contig3203_1971	IWGSC RefSeq v2.0 chromosome 1A only	Chr1A_v2_IWGSC_refseq	178	100/101 (101)	99	1e-43	484538460	484538360
	1A	wsnp_Ku_c21356_31093507	IWGSC RefSeq v2.0 chromosome 1A only	Chr1A_v2_IWGSC_refseq	354	199/201 (201)	99	2e-96	484604618	484604418
	1A	GENE-0004_635	IWGSC RefSeq v2.0 chromosome 1A only	Chr1A_v2_IWGSC_refseq	136	82/85 (101)	96	3e-31	485497974	485498057
	1A	IAAV3049	IWGSC RefSeq v2.0 chromosome 1A only	Chr1A_v2_IWGSC_refseq	129	73/74 (201)	99	1e-28	485901571	485901498
	1A	RAC875_c31276_1128	IWGSC RefSeq v2.0 chromosome 1A only	Chr1A_v2_IWGSC_refseq	178	100/101 (101)	99	1e-43	485904755	485904855
	1A	wsnp_Ex_c27940_37101775	IWGSC RefSeq v2.0 chromosome 1A only	Chr1A_v2_IWGSC_refseq	363	201/201 (201)	100	3e-99	485904928	485905128
	1A	wsnp_Ra_c12148_19539667	IWGSC RefSeq v2.0 chromosome 1A only	Chr1A_v2_IWGSC_refseq	358	200/201 (201)	99	1e-97	485905341	485905541
	1A	Ex_c5192_943	IWGSC RefSeq v2.0 chromosome 1A only	Chr1A_v2_IWGSC_refseq	174	99/101 (101)	98	1e-42	486571543	486571443
	1A	wsnp_Ex_c5192_9203682	IWGSC RefSeq v2.0 chromosome 1A only	Chr1A_v2_IWGSC_refseq	360	200/201 (201)	99	4e-98	486571641	486571441
	1A	wsnp_Ex_c5192_9203100	IWGSC RefSeq v2.0 chromosome 1A only	Chr1A_v2_IWGSC_refseq	316	177/178 (201)	99	4e-85	486572511	486572334
	1A	wsnp_Ku_c24239_34199356	IWGSC RefSeq v2.0 chromosome 1A only	Chr1A_v2_IWGSC_refseq	237	133/134 (201)	99	3e-61	486572809	486572942
	1A	wsnp_Ex_c12336_19686808	IWGSC RefSeq v2.0 chromosome 1A only	Chr1A_v2_IWGSC_refseq	363	201/201 (201)	100	3e-99	486574536	486574336
	1A	BS00021714_51	IWGSC RefSeq v2.0 chromosome 1A only	Chr1A_v2_IWGSC_refseq	183	101/101 (101)	100	3e-45	491629486	491629386
	1A	wsnp_JD_c722_1080592	IWGSC RefSeq v2.0 chromosome 1A only	Chr1A_v2_IWGSC_refseq	313	175/176 (201)	99	5e-84	492060011	492059836
	1A	Ra_c4159_2716	IWGSC RefSeq v2.0 chromosome 1A only	Chr1A_v2_IWGSC_refseq	183	101/101 (101)	100	3e-45	492060157	492060257
	1A	RAC875_c23081_141	IWGSC RefSeq v2.0 chromosome 1A only	Chr1A_v2_IWGSC_refseq	183	101/101 (101)	100	3e-45	492665353	492665253
	1A	wsnp_Ex_c21193_30320134	IWGSC RefSeq v2.0 chromosome 1A only	Chr1A_v2_IWGSC_refseq	358	200/201 (201)	99	1e-97	492683492	492683692
	1A	BobWhite_c12568_900	IWGSC RefSeq v2.0 chromosome 1A only	Chr1A_v2_IWGSC_refseq	178	100/101 (101)	99	1e-43	492683642	492683542
	1A	Excalibur_c34697_831	IWGSC RefSeq v2.0 chromosome 1A only	Chr1A_v2_IWGSC_refseq	168	98/101 (101)	97	6e-41	492684774	492684874
	1A	wsnp_Ex_c21336_30465618	IWGSC RefSeq v2.0 chromosome 1A only	Chr1A_v2_IWGSC_refseq	358	200/201 (201)	99	1e-97	493655644	493655444
	1A	Kukri_c25215_124	IWGSC RefSeq v2.0 chromosome 1A only	Chr1A_v2_IWGSC_refseq	174	99/101 (101)	98	1e-42	493658123	493658023
	1A	IACX11338	IWGSC RefSeq v2.0 chromosome 1A only	Chr1A_v2_IWGSC_refseq	343	196/200 (201)	98	3e-93	494334913	494334714
	1A	GENE-0410_71	IWGSC RefSeq v2.0 chromosome 1A only	Chr1A_v2_IWGSC_refseq	156	95/101 (101)	94	4e-37	494732482	494732582
	1A	BS00092585_51	IWGSC RefSeq v2.0 chromosome 1A only	Chr1A_v2_IWGSC_refseq	183	101/101 (101)	100	3e-45	495336764	495336664
	1A	wsnp_Ex_rep_c68857_67737959	IWGSC RefSeq v2.0 chromosome 1A only	Chr1A_v2_IWGSC_refseq	212	119/120 (201)	99	1e-53	495956640	495956759
	1A	Excalibur_rep_c110246_86	IWGSC RefSeq v2.0 chromosome 1A only	Chr1A_v2_IWGSC_refseq	122	69/70 (101)	99	8e-27	495956709	495956640
	1A	BS00032112_51	IWGSC RefSeq v2.0 chromosome 1A only	Chr1A_v2_IWGSC_refseq	161	89/89 (101)	100	9e-39	495956747	495956835
	1A	Ex_c16529_304	IWGSC RefSeq v2.0 chromosome 1A only	Chr1A_v2_IWGSC_refseq	183	101/101 (101)	100	3e-45	495957990	495958090
	1A	Ex_c105443_895	IWGSC RefSeq v2.0 chromosome 1A only	Chr1A_v2_IWGSC_refseq	174	100/101 (101)	99	1e-42	495959882	495959783
	1A	Tdurum_contig32437_257	IWGSC RefSeq v2.0 chromosome 1A only	Chr1A_v2_IWGSC_refseq	159	96/101 (101)	95	3e-38	499001522	499001622
	1A	BS00021864_51	IWGSC RefSeq v2.0 chromosome 1A only	Chr1A_v2_IWGSC_refseq	178	100/101 (101)	99	1e-43	499001728	499001628
	1A	wsnp_Ex_rep_c109742_92411838	IWGSC RefSeq v2.0 chromosome 1A only	Chr1A_v2_IWGSC_refseq	358	200/201 (201)	99	1e-97	499541019	499540819
	1A	wsnp_Ku_c21316_31053745	IWGSC RefSeq v2.0 chromosome 1A only	Chr1A_v2_IWGSC_refseq	360	200/201 (201)	99	4e-98	499633747	499633947
	1A	wsnp_Ku_c21316_31053776	IWGSC RefSeq v2.0 chromosome 1A only	Chr1A_v2_IWGSC_refseq	352	198/201 (201)	99	6e-96	499633778	499633978
QPhs.lrdc-2A	2A	BS00012320_51	IWGSC RefSeq v2.0 chromosome 2A only	Chr2A_v2_IWGSC_refseq	183	101/101 (101)	100	3e-45	651599654	651599754
	2A	RFL_Contig4517_1300	IWGSC RefSeq v2.0 chromosome 2A only	Chr2A_v2_IWGSC_refseq	178	100/101 (101)	99	1e-43	651600246	651600146
	2A	RFL_Contig4517_1276	IWGSC RefSeq v2.0 chromosome 2A only	Chr2A_v2_IWGSC_refseq	183	101/101 (101)	100	3e-45	651600270	651600170
	2A	BS00090569_51	IWGSC RefSeq v2.0 chromosome 2A only	Chr2A_v2_IWGSC_refseq	183	101/101 (101)	100	3e-45	657329310	657329410
	2A	BS00022241_51	IWGSC RefSeq v2.0 chromosome 2A only	Chr2A_v2_IWGSC_refseq	178	100/101 (101)	99	1e-43	666968605	666968505
	2A	BS00081195_51	IWGSC RefSeq v2.0 chromosome 2A only	Chr2A_v2_IWGSC_refseq	178	100/101 (101)	99	1e-43	679827453	679827553
	2A	RAC875_rep_c69987_930	IWGSC RefSeq v2.0 chromosome 2A only	Chr2A_v2_IWGSC_refseq	105	60/61 (101)	98	8e-22	679828628	679828568
	2A	RAC875_c35521_185	IWGSC RefSeq v2.0 chromosome 2A only	Chr2A_v2_IWGSC_refseq	178	100/101 (101)	99	1e-43	679829296	679829396
	2A	BS00110586_51	IWGSC RefSeq v2.0 chromosome 2A only	Chr2A_v2_IWGSC_refseq	183	101/101 (101)	100	3e-45	679829359	679829459
	2A	BS00110587_51	IWGSC RefSeq v2.0 chromosome 2A only	Chr2A_v2_IWGSC_refseq	183	101/101 (101)	100	3e-45	679829401	679829501
	2A	BS00022377_51	IWGSC RefSeq v2.0 chromosome 2A only	Chr2A_v2_IWGSC_refseq	183	101/101 (101)	100	3e-45	679835912	679835812
	2A	BS00080654_51	IWGSC RefSeq v2.0 chromosome 2A only	Chr2A_v2_IWGSC_refseq	178	100/101 (101)	99	1e-43	679835947	679835847
	2A	BS00070005_51	IWGSC RefSeq v2.0 chromosome 2A only	Chr2A_v2_IWGSC_refseq	178	100/101 (101)	99	1e-43	679841670	679841570
	2A	BS00070004_51	IWGSC RefSeq v2.0 chromosome 2A only	Chr2A_v2_IWGSC_refseq	183	101/101 (101)	100	3e-45	679841835	679841735
	2A	RFL_Contig3780_644	IWGSC RefSeq v2.0 chromosome 2A only	Chr2A_v2_IWGSC_refseq	178	100/101 (101)	99	1e-43	679843178	679843078
	2A	BS00039406_51	IWGSC RefSeq v2.0 chromosome 2A only	Chr2A_v2_IWGSC_refseq	178	100/101 (101)	99	1e-43	679979417	679979317
	2A	Excalibur_c34964_326	IWGSC RefSeq v2.0 chromosome 2A only	Chr2A_v2_IWGSC_refseq	178	100/101 (101)	99	1e-43	681046848	681046748
QPhs.lrdc-2B.1*	2B	Tdurum_contig53156_111	IWGSC RefSeq v2.0 chromosome 2B only	Chr2B_v2_IWGSC_refseq	183	101/101 (101)	100	4e-45	98648487	98648387
	2B	tplb0045o20_1168	IWGSC RefSeq v2.0 chromosome 2B only	Chr2B_v2_IWGSC_refseq	147	81/81 (101)	100	3e-34	107349902	107349822
	2B	Tdurum_contig1653_190	IWGSC RefSeq v2.0 chromosome 2B only	Chr2B_v2_IWGSC_refseq	183	101/101 (101)	100	4e-45	107712408	107712508
	2B	BS00079213_51	IWGSC RefSeq v2.0 chromosome 2B only	Chr2B_v2_IWGSC_refseq	178	100/101 (101)	99	2e-43	111845103	111845203
	2B	RAC875_c11609_62	IWGSC RefSeq v2.0 chromosome 2B only	Chr2B_v2_IWGSC_refseq	167	98/101 (101)	97	3e-40	111847554	111847456
	2B	RFL_Contig2231_1297	IWGSC RefSeq v2.0 chromosome 2B only	Chr2B_v2_IWGSC_refseq	122	67/67 (101)	100	1e-26	112188042	112188108
	2B	Tdurum_contig68806_321	IWGSC RefSeq v2.0 chromosome 2B only	Chr2B_v2_IWGSC_refseq	122	67/67 (101)	100	1e-26	112188108	112188042
	2B	BobWhite_c30622_180	IWGSC RefSeq v2.0 chromosome 2B only	Chr2B_v2_IWGSC_refseq	35.6	22/24 (101)	92	1.2	121294021	121294044
QPhs.lrdc-2B.1	2B	RAC875_c41476_217	IWGSC RefSeq v2.0 chromosome 2B only	Chr2B_v2_IWGSC_refseq	113	85/100 (101)	85	5e-24	10780106	10780205
	2B	Kukri_c16760_259	IWGSC RefSeq v2.0 chromosome 2B only	Chr2B_v2_IWGSC_refseq	71.6	74/98 (101)	76	2e-11	10846172	10846075
	2B	wsnp_Ku_c31_62657	IWGSC RefSeq v2.0 chromosome 2B only	Chr2B_v2_IWGSC_refseq	351	199/201 (201)	99	3e-95	83146247	83146446
	2B	BS00022422_51	IWGSC RefSeq v2.0 chromosome 2B only	Chr2B_v2_IWGSC_refseq	178	100/101 (101)	99	2e-43	97097842	97097942
	2B	BS00081428_51	IWGSC RefSeq v2.0 chromosome 2B only	Chr2B_v2_IWGSC_refseq	178	100/101 (101)	99	2e-43	97098032	97098132
	2B	BS00067333_51	IWGSC RefSeq v2.0 chromosome 2B only	Chr2B_v2_IWGSC_refseq	178	100/101 (101)	99	2e-43	97103756	97103656
	2B	Kukri_c4710_991	IWGSC RefSeq v2.0 chromosome 2B only	Chr2B_v2_IWGSC_refseq	152	86/87 (101)	99	6e-36	97163730	97163816
	2B	Kukri_c6949_303	IWGSC RefSeq v2.0 chromosome 2B only	Chr2B_v2_IWGSC_refseq	152	97/105 (101)	92	6e-36	97163764	97163868
	2B	TA001389-0564	IWGSC RefSeq v2.0 chromosome 2B only	Chr2B_v2_IWGSC_refseq	93.3	53/54 (54)	98	2e-18	97616557	97616504
	2B	GENE-1741_103	IWGSC RefSeq v2.0 chromosome 2B only	Chr2B_v2_IWGSC_refseq	167	95/97 (97)	98	3e-40	98643502	98643598
	2B	RAC875_c86069_65	IWGSC RefSeq v2.0 chromosome 2B only	Chr2B_v2_IWGSC_refseq	178	100/101 (101)	99	2e-43	99153842	99153942
	2B	Excalibur_rep_c68899_1400	IWGSC RefSeq v2.0 chromosome 2B only	Chr2B_v2_IWGSC_refseq	178	100/101 (101)	99	2e-43	99441917	99441817
	2B	BS00022966_51	IWGSC RefSeq v2.0 chromosome 2B only	Chr2B_v2_IWGSC_refseq	183	101/101 (101)	100	4e-45	100596653	100596553
	2B	RAC875_c37837_889	IWGSC RefSeq v2.0 chromosome 2B only	Chr2B_v2_IWGSC_refseq	183	101/101 (101)	100	4e-45	101825318	101825218
	2B	Kukri_c36879_83	IWGSC RefSeq v2.0 chromosome 2B only	Chr2B_v2_IWGSC_refseq	183	101/101 (101)	100	4e-45	103356223	103356323
	2B	IACX2309	IWGSC RefSeq v2.0 chromosome 2B only	Chr2B_v2_IWGSC_refseq	217	120/120 (120)	100	2e-55	103391515	103391396
	2B	BS00067337_51	IWGSC RefSeq v2.0 chromosome 2B only	Chr2B_v2_IWGSC_refseq	178	100/101 (101)	99	2e-43	104777904	104778004
	2B	BobWhite_c14222_605	IWGSC RefSeq v2.0 chromosome 2B only	Chr2B_v2_IWGSC_refseq	183	101/101 (101)	100	4e-45	104978480	104978380
	2B	BobWhite_c14222_571	IWGSC RefSeq v2.0 chromosome 2B only	Chr2B_v2_IWGSC_refseq	176	99/101 (101)	98	5e-43	104978514	104978414
	2B	BobWhite_c30112_275	IWGSC RefSeq v2.0 chromosome 2B only	Chr2B_v2_IWGSC_refseq	174	99/101 (101)	98	2e-42	105025784	105025884
	2B	CAP7_c1018_75	IWGSC RefSeq v2.0 chromosome 2B only	Chr2B_v2_IWGSC_refseq	178	100/101 (101)	99	2e-43	105025975	105025875
	2B	Excalibur_c12135_100	IWGSC RefSeq v2.0 chromosome 2B only	Chr2B_v2_IWGSC_refseq	174	100/101 (101)	99	2e-42	105514061	105513962
	2B	BobWhite_c5511_323	IWGSC RefSeq v2.0 chromosome 2B only	Chr2B_v2_IWGSC_refseq	178	100/101 (101)	99	2e-43	105533857	105533957
	2B	RAC875_c26415_350	IWGSC RefSeq v2.0 chromosome 2B only	Chr2B_v2_IWGSC_refseq	122	67/67 (101)	100	1e-26	105876846	105876912
	2B	Kukri_c15043_326	IWGSC RefSeq v2.0 chromosome 2B only	Chr2B_v2_IWGSC_refseq	123	70/71 (101)	99	3e-27	105876918	105876988
	2B	RAC875_c76533_442	IWGSC RefSeq v2.0 chromosome 2B only	Chr2B_v2_IWGSC_refseq	183	101/101 (101)	100	4e-45	105925503	105925603
	2B	Tdurum_contig59780_988	IWGSC RefSeq v2.0 chromosome 2B only	Chr2B_v2_IWGSC_refseq	168	98/101 (101)	97	8e-41	105930578	105930678
	2B	BS00043099_51	IWGSC RefSeq v2.0 chromosome 2B only	Chr2B_v2_IWGSC_refseq	178	100/101 (101)	99	2e-43	107345509	107345409
	2B	wsnp_JD_c12687_12877994	IWGSC RefSeq v2.0 chromosome 2B only	Chr2B_v2_IWGSC_refseq	363	201/201 (201)	100	4e-99	107348527	107348727
	2B	wsnp_Ex_c741_1456698	IWGSC RefSeq v2.0 chromosome 2B only	Chr2B_v2_IWGSC_refseq	149	82/82 (201)	100	2e-34	107349822	107349903
	2B	tplb0045o20_699	IWGSC RefSeq v2.0 chromosome 2B only	Chr2B_v2_IWGSC_refseq	116	66/67 (101)	99	4e-25	107354447	107354381
	2B	RAC875_c16009_223	IWGSC RefSeq v2.0 chromosome 2B only	Chr2B_v2_IWGSC_refseq	154	85/85 (101)	100	2e-36	107354488	107354404
	2B	BS00029713_51	IWGSC RefSeq v2.0 chromosome 2B only	Chr2B_v2_IWGSC_refseq	178	100/101 (101)	99	2e-43	107361955	107362055
	2B	BS00038217_51	IWGSC RefSeq v2.0 chromosome 2B only	Chr2B_v2_IWGSC_refseq	178	100/101 (101)	99	2e-43	107548417	107548517
	2B	BS00038218_51	IWGSC RefSeq v2.0 chromosome 2B only	Chr2B_v2_IWGSC_refseq	183	101/101 (101)	100	4e-45	107548421	107548521
	2B	Excalibur_c43482_141	IWGSC RefSeq v2.0 chromosome 2B only	Chr2B_v2_IWGSC_refseq	178	100/101 (101)	99	2e-43	107706115	107706215
	2B	BobWhite_c40418_289	IWGSC RefSeq v2.0 chromosome 2B only	Chr2B_v2_IWGSC_refseq	183	101/101 (101)	100	4e-45	107712952	107713052
	2B	Excalibur_c29769_81	IWGSC RefSeq v2.0 chromosome 2B only	Chr2B_v2_IWGSC_refseq	176	99/100 (101)	99	5e-43	107718870	107718771
	2B	Tdurum_contig36804_98	IWGSC RefSeq v2.0 chromosome 2B only	Chr2B_v2_IWGSC_refseq	178	100/101 (101)	99	2e-43	109139289	109139389
	2B	Tdurum_contig36804_220	IWGSC RefSeq v2.0 chromosome 2B only	Chr2B_v2_IWGSC_refseq	183	101/101 (101)	100	4e-45	109160308	109160408
	2B	Kukri_c5904_80	IWGSC RefSeq v2.0 chromosome 2B only	Chr2B_v2_IWGSC_refseq	178	100/101 (101)	99	2e-43	110034693	110034593
	2B	RAC875_c3302_1411	IWGSC RefSeq v2.0 chromosome 2B only	Chr2B_v2_IWGSC_refseq	178	100/101 (101)	99	2e-43	110591001	110591101
	2B	wsnp_Ex_c5239_9272511	IWGSC RefSeq v2.0 chromosome 2B only	Chr2B_v2_IWGSC_refseq	358	200/201 (201)	99	2e-97	110591598	110591398
	2B	Tdurum_contig62852_302	IWGSC RefSeq v2.0 chromosome 2B only	Chr2B_v2_IWGSC_refseq	136	75/75 (101)	100	5e-31	111671355	111671429
	2B	Tdurum_contig62852_369	IWGSC RefSeq v2.0 chromosome 2B only	Chr2B_v2_IWGSC_refseq	152	87/89 (101)	98	6e-36	111671396	111671484
	2B	Tdurum_contig62852_538	IWGSC RefSeq v2.0 chromosome 2B only	Chr2B_v2_IWGSC_refseq	131	75/77 (101)	97	2e-29	111672254	111672330
	2B	Tdurum_contig62852_592	IWGSC RefSeq v2.0 chromosome 2B only	Chr2B_v2_IWGSC_refseq	178	100/101 (101)	99	2e-43	111672284	111672384
	2B	Excalibur_c25430_183	IWGSC RefSeq v2.0 chromosome 2B only	Chr2B_v2_IWGSC_refseq	178	100/101 (101)	99	2e-43	111672384	111672284
	2B	Excalibur_rep_c67391_476	IWGSC RefSeq v2.0 chromosome 2B only	Chr2B_v2_IWGSC_refseq	179	99/99 (101)	100	4e-44	111844454	111844552
	2B	Tdurum_contig81323_527	IWGSC RefSeq v2.0 chromosome 2B only	Chr2B_v2_IWGSC_refseq	138	76/76 (101)	100	1e-31	111844854	111844779
	2B	Kukri_c1016_1123	IWGSC RefSeq v2.0 chromosome 2B only	Chr2B_v2_IWGSC_refseq	114	63/63 (101)	100	2e-24	111850078	111850016
	2B	Kukri_c66123_88	IWGSC RefSeq v2.0 chromosome 2B only	Chr2B_v2_IWGSC_refseq	178	100/101 (101)	99	2e-43	111850446	111850546
	2B	Excalibur_c17633_111	IWGSC RefSeq v2.0 chromosome 2B only	Chr2B_v2_IWGSC_refseq	178	100/101 (101)	99	2e-43	111850699	111850599
	2B	Kukri_c49522_254	IWGSC RefSeq v2.0 chromosome 2B only	Chr2B_v2_IWGSC_refseq	165	97/101 (101)	96	1e-39	111852900	111853000
	2B	Kukri_c49522_313	IWGSC RefSeq v2.0 chromosome 2B only	Chr2B_v2_IWGSC_refseq	178	100/101 (101)	99	2e-43	111852959	111853059
	2B	RFL_Contig2231_346	IWGSC RefSeq v2.0 chromosome 2B only	Chr2B_v2_IWGSC_refseq	183	101/101 (101)	100	4e-45	112183074	112183174
	2B	Tdurum_contig68806_677	IWGSC RefSeq v2.0 chromosome 2B only	Chr2B_v2_IWGSC_refseq	131	72/72 (101)	100	2e-29	112186314	112186243
	2B	Tdurum_contig68806_537	IWGSC RefSeq v2.0 chromosome 2B only	Chr2B_v2_IWGSC_refseq	178	100/101 (101)	99	2e-43	112187292	112187192
	2B	BS00103461_51	IWGSC RefSeq v2.0 chromosome 2B only	Chr2B_v2_IWGSC_refseq	178	100/101 (101)	99	2e-43	112189267	112189167
	2B	Tdurum_contig50576_959	IWGSC RefSeq v2.0 chromosome 2B only	Chr2B_v2_IWGSC_refseq	73.4	47/50 (101)	94	5e-12	812047128	812047079
QPhs.lrdc-2B.2*	2B	wsnp_Ku_c31_62657	IWGSC RefSeq v2.0 chromosome 2B only	Chr2B_v2_IWGSC_refseq	351	199/201 (201)	99	3e-95	83146247	83146446
	2B	BobWhite_c5511_323	IWGSC RefSeq v2.0 chromosome 2B only	Chr2B_v2_IWGSC_refseq	178	100/101 (101)	99	2e-43	105533857	105533957
	2B	RAC875_c26415_350	IWGSC RefSeq v2.0 chromosome 2B only	Chr2B_v2_IWGSC_refseq	122	67/67 (101)	100	1e-26	105876846	105876912
	2B	Kukri_c15043_326	IWGSC RefSeq v2.0 chromosome 2B only	Chr2B_v2_IWGSC_refseq	123	70/71 (101)	99	3e-27	105876918	105876988
	2B	RAC875_c76533_442	IWGSC RefSeq v2.0 chromosome 2B only	Chr2B_v2_IWGSC_refseq	183	101/101 (101)	100	4e-45	105925503	105925603
	2B	Tdurum_contig59780_988	IWGSC RefSeq v2.0 chromosome 2B only	Chr2B_v2_IWGSC_refseq	168	98/101 (101)	97	8e-41	105930578	105930678
	2B	BS00043099_51	IWGSC RefSeq v2.0 chromosome 2B only	Chr2B_v2_IWGSC_refseq	178	100/101 (101)	99	2e-43	107345509	107345409
	2B	wsnp_JD_c12687_12877994	IWGSC RefSeq v2.0 chromosome 2B only	Chr2B_v2_IWGSC_refseq	363	201/201 (201)	100	4e-99	107348527	107348727
	2B	wsnp_Ex_c741_1456698	IWGSC RefSeq v2.0 chromosome 2B only	Chr2B_v2_IWGSC_refseq	149	82/82 (201)	100	2e-34	107349822	107349903
	2B	tplb0045o20_699	IWGSC RefSeq v2.0 chromosome 2B only	Chr2B_v2_IWGSC_refseq	116	66/67 (101)	99	4e-25	107354447	107354381
	2B	RAC875_c16009_223	IWGSC RefSeq v2.0 chromosome 2B only	Chr2B_v2_IWGSC_refseq	154	85/85 (101)	100	2e-36	107354488	107354404
	2B	BS00029713_51	IWGSC RefSeq v2.0 chromosome 2B only	Chr2B_v2_IWGSC_refseq	178	100/101 (101)	99	2e-43	107361955	107362055
	2B	BS00038217_51	IWGSC RefSeq v2.0 chromosome 2B only	Chr2B_v2_IWGSC_refseq	178	100/101 (101)	99	2e-43	107548417	107548517
	2B	BS00038218_51	IWGSC RefSeq v2.0 chromosome 2B only	Chr2B_v2_IWGSC_refseq	183	101/101 (101)	100	4e-45	107548421	107548521
	2B	Excalibur_c43482_141	IWGSC RefSeq v2.0 chromosome 2B only	Chr2B_v2_IWGSC_refseq	178	100/101 (101)	99	2e-43	107706115	107706215
	2B	BobWhite_c40418_289	IWGSC RefSeq v2.0 chromosome 2B only	Chr2B_v2_IWGSC_refseq	183	101/101 (101)	100	4e-45	107712952	107713052
	2B	Excalibur_c29769_81	IWGSC RefSeq v2.0 chromosome 2B only	Chr2B_v2_IWGSC_refseq	176	99/100 (101)	99	5e-43	107718870	107718771
	2B	Tdurum_contig36804_98	IWGSC RefSeq v2.0 chromosome 2B only	Chr2B_v2_IWGSC_refseq	178	100/101 (101)	99	2e-43	109139289	109139389
	2B	Tdurum_contig36804_220	IWGSC RefSeq v2.0 chromosome 2B only	Chr2B_v2_IWGSC_refseq	183	101/101 (101)	100	4e-45	109160308	109160408
	2B	Kukri_c5904_80	IWGSC RefSeq v2.0 chromosome 2B only	Chr2B_v2_IWGSC_refseq	178	100/101 (101)	99	2e-43	110034693	110034593
	2B	Ku_c69635_2786	IWGSC RefSeq v2.0 chromosome 2B only	Chr2B_v2_IWGSC_refseq	178	100/101 (101)	99	2e-43	110037917	110037817
	2B	RAC875_c3302_1411	IWGSC RefSeq v2.0 chromosome 2B only	Chr2B_v2_IWGSC_refseq	178	100/101 (101)	99	2e-43	110591001	110591101
	2B	wsnp_Ex_c5239_9272511	IWGSC RefSeq v2.0 chromosome 2B only	Chr2B_v2_IWGSC_refseq	358	200/201 (201)	99	2e-97	110591598	110591398
	2B	Tdurum_contig62852_302	IWGSC RefSeq v2.0 chromosome 2B only	Chr2B_v2_IWGSC_refseq	136	75/75 (101)	100	5e-31	111671355	111671429
	2B	Tdurum_contig62852_369	IWGSC RefSeq v2.0 chromosome 2B only	Chr2B_v2_IWGSC_refseq	152	87/89 (101)	98	6e-36	111671396	111671484
	2B	Tdurum_contig62852_538	IWGSC RefSeq v2.0 chromosome 2B only	Chr2B_v2_IWGSC_refseq	131	75/77 (101)	97	2e-29	111672254	111672330
	2B	Tdurum_contig62852_592	IWGSC RefSeq v2.0 chromosome 2B only	Chr2B_v2_IWGSC_refseq	178	100/101 (101)	99	2e-43	111672284	111672384
	2B	Excalibur_c25430_183	IWGSC RefSeq v2.0 chromosome 2B only	Chr2B_v2_IWGSC_refseq	178	100/101 (101)	99	2e-43	111672384	111672284
	2B	Excalibur_rep_c67391_476	IWGSC RefSeq v2.0 chromosome 2B only	Chr2B_v2_IWGSC_refseq	179	99/99 (101)	100	4e-44	111844454	111844552
	2B	Tdurum_contig81323_527	IWGSC RefSeq v2.0 chromosome 2B only	Chr2B_v2_IWGSC_refseq	138	76/76 (101)	100	1e-31	111844854	111844779
	2B	Kukri_c1016_1123	IWGSC RefSeq v2.0 chromosome 2B only	Chr2B_v2_IWGSC_refseq	114	63/63 (101)	100	2e-24	111850078	111850016
	2B	Kukri_c66123_88	IWGSC RefSeq v2.0 chromosome 2B only	Chr2B_v2_IWGSC_refseq	178	100/101 (101)	99	2e-43	111850446	111850546
	2B	Excalibur_c17633_111	IWGSC RefSeq v2.0 chromosome 2B only	Chr2B_v2_IWGSC_refseq	178	100/101 (101)	99	2e-43	111850699	111850599
	2B	Kukri_c49522_254	IWGSC RefSeq v2.0 chromosome 2B only	Chr2B_v2_IWGSC_refseq	165	97/101 (101)	96	1e-39	111852900	111853000
	2B	Kukri_c49522_313	IWGSC RefSeq v2.0 chromosome 2B only	Chr2B_v2_IWGSC_refseq	178	100/101 (101)	99	2e-43	111852959	111853059
	2B	RFL_Contig2231_346	IWGSC RefSeq v2.0 chromosome 2B only	Chr2B_v2_IWGSC_refseq	183	101/101 (101)	100	4e-45	112183074	112183174
	2B	Tdurum_contig68806_677	IWGSC RefSeq v2.0 chromosome 2B only	Chr2B_v2_IWGSC_refseq	131	72/72 (101)	100	2e-29	112186314	112186243
	2B	Tdurum_contig68806_537	IWGSC RefSeq v2.0 chromosome 2B only	Chr2B_v2_IWGSC_refseq	178	100/101 (101)	99	2e-43	112187292	112187192
	2B	BS00103461_51	IWGSC RefSeq v2.0 chromosome 2B only	Chr2B_v2_IWGSC_refseq	178	100/101 (101)	99	2e-43	112189267	112189167
	2B	RAC875_c46454_129	IWGSC RefSeq v2.0 chromosome 2B only	Chr2B_v2_IWGSC_refseq	143	81/82 (101)	99	3e-33	113314525	113314606
	2B	BS00009540_51	IWGSC RefSeq v2.0 chromosome 2B only	Chr2B_v2_IWGSC_refseq	129	77/81 (101)	95	7e-29	113314525	113314605
	2B	BS00110319_51	IWGSC RefSeq v2.0 chromosome 2B only	Chr2B_v2_IWGSC_refseq	183	101/101 (101)	100	4e-45	113314800	113314900
	2B	BS00110442_51	IWGSC RefSeq v2.0 chromosome 2B only	Chr2B_v2_IWGSC_refseq	183	101/101 (101)	100	4e-45	113314900	113314800
	2B	wsnp_JG_c609_370792	IWGSC RefSeq v2.0 chromosome 2B only	Chr2B_v2_IWGSC_refseq	208	121/124 (149)	98	1e-52	116513206	116513083
	2B	BobWhite_rep_c49500_317	IWGSC RefSeq v2.0 chromosome 2B only	Chr2B_v2_IWGSC_refseq	55.4	30/30 (101)	100	1e-06	117969552	117969523
	2B	Excalibur_c41536_808	IWGSC RefSeq v2.0 chromosome 2B only	Chr2B_v2_IWGSC_refseq	183	101/101 (101)	100	4e-45	118465735	118465635
	2B	RAC875_c22552_380	IWGSC RefSeq v2.0 chromosome 2B only	Chr2B_v2_IWGSC_refseq	178	100/101 (101)	99	2e-43	118466257	118466157
	2B	BS00021959_51	IWGSC RefSeq v2.0 chromosome 2B only	Chr2B_v2_IWGSC_refseq	183	101/101 (101)	100	4e-45	118803106	118803206
QPhs.lrdc-2D.1	2D	wsnp_CAP12_c812_428290	IWGSC RefSeq v2.0 chromosome 2D only	Chr2D_v2_IWGSC_refseq	363	201/201 (201)	100	4e-99	35052295	35052495
	2D	Ppd-D1	IWGSC RefSeq v2.0 chromosome 2D only	Chr2D_v2_IWGSC_refseq	109	60/60 (60)	100	2e-23	36207703	36207644
	2D	wsnp_CAP11_c3842_1829821	IWGSC RefSeq v2.0 chromosome 2D only	Chr2D_v2_IWGSC_refseq	363	201/201 (201)	100	4e-99	36481577	36481777
	2D	RAC875_c7319_195	IWGSC RefSeq v2.0 chromosome 2D only	Chr2D_v2_IWGSC_refseq	183	101/101 (101)	100	3e-45	36481727	36481627
	2D	wsnp_CAP12_c1503_764765	IWGSC RefSeq v2.0 chromosome 2D only	Chr2D_v2_IWGSC_refseq	363	201/201 (201)	100	4e-99	37927516	37927316
	2D	wsnp_Ku_c12022_19520410	IWGSC RefSeq v2.0 chromosome 2D only	Chr2D_v2_IWGSC_refseq	354	199/201 (201)	99	2e-96	64499689	64499489
QPhs.lrdc-2D.2	2D	Ex_c2115_3369	IWGSC RefSeq v2.0 chromosome 2D only	Chr2D_v2_IWGSC_refseq	183	101/101 (101)	100	3e-45	437187123	437187223
	2D	Excalibur_c24307_739	IWGSC RefSeq v2.0 chromosome 2D only	Chr2D_v2_IWGSC_refseq	152	84/84 (101)	100	5e-36	457632753	457632670
	2D	wsnp_Ku_c8712_14751858	IWGSC RefSeq v2.0 chromosome 2D only	Chr2D_v2_IWGSC_refseq	363	201/201 (201)	100	4e-99	475829119	475829319
QPhs.lrdc-3A.1	3A	Kukri_c4030_896	IWGSC RefSeq v2.0 chromosome 3A only	Chr3A_v2_IWGSC_refseq	35.6	19/19 (101)	100	1.1	1241792	1241810
	3A	Kukri_c35024_116	IWGSC RefSeq v2.0 chromosome 3A only	Chr3A_v2_IWGSC_refseq	183	101/101 (101)	100	3e-45	1253584	1253684
	3A	Tdurum_contig83209_316	IWGSC RefSeq v2.0 chromosome 3A only	Chr3A_v2_IWGSC_refseq	178	100/101 (101)	99	1e-43	1253899	1253799
	3A	BobWhite_c23161_170	IWGSC RefSeq v2.0 chromosome 3A only	Chr3A_v2_IWGSC_refseq	178	100/101 (101)	99	1e-43	1417489	1417389
	3A	RAC875_c76948_970	IWGSC RefSeq v2.0 chromosome 3A only	Chr3A_v2_IWGSC_refseq	176	97/97 (101)	100	5e-43	7330141	7330237
	3A	BS00094057_51	IWGSC RefSeq v2.0 chromosome 3A only	Chr3A_v2_IWGSC_refseq	178	100/101 (101)	99	1e-43	7505596	7505696
	3A	RAC875_c66580_276	IWGSC RefSeq v2.0 chromosome 3A only	Chr3A_v2_IWGSC_refseq	152	95/101 (101)	94	6e-36	7542939	7542841
	3A	Excalibur_rep_c107843_131	IWGSC RefSeq v2.0 chromosome 3A only	Chr3A_v2_IWGSC_refseq	178	100/101 (101)	99	1e-43	7975594	7975494
	3A	BS00022452_51	IWGSC RefSeq v2.0 chromosome 3A only	Chr3A_v2_IWGSC_refseq	183	101/101 (101)	100	3e-45	7980383	7980283
	3A	BS00069773_51	IWGSC RefSeq v2.0 chromosome 3A only	Chr3A_v2_IWGSC_refseq	178	100/101 (101)	99	1e-43	7981860	7981760
	3A	Excalibur_c19658_82	IWGSC RefSeq v2.0 chromosome 3A only	Chr3A_v2_IWGSC_refseq	174	98/99 (101)	99	2e-42	8003813	8003911
	3A	tplb0050o09_968	IWGSC RefSeq v2.0 chromosome 3A only	Chr3A_v2_IWGSC_refseq	183	101/101 (101)	100	3e-45	8265025	8264925
	3A	tplb0053a24_995	IWGSC RefSeq v2.0 chromosome 3A only	Chr3A_v2_IWGSC_refseq	127	70/70 (101)	100	2e-28	8669093	8669162
	3A	Tdurum_contig12008_1001	IWGSC RefSeq v2.0 chromosome 3A only	Chr3A_v2_IWGSC_refseq	132	76/78 (101)	97	5e-30	8671799	8671722
	3A	tplb0053a24_2194	IWGSC RefSeq v2.0 chromosome 3A only	Chr3A_v2_IWGSC_refseq	183	101/101 (101)	100	3e-45	8673640	8673740
	3A	tplb0053a24_2232	IWGSC RefSeq v2.0 chromosome 3A only	Chr3A_v2_IWGSC_refseq	178	100/101 (101)	99	1e-43	8673678	8673778
	3A	Tdurum_contig12899_347	IWGSC RefSeq v2.0 chromosome 3A only	Chr3A_v2_IWGSC_refseq	141	92/101 (101)	91	1e-32	8673781	8673681
	3A	Kukri_rep_c89183_306	IWGSC RefSeq v2.0 chromosome 3A only	Chr3A_v2_IWGSC_refseq	178	100/101 (101)	99	1e-43	8764629	8764729
	3A	RAC875_c7060_67	IWGSC RefSeq v2.0 chromosome 3A only	Chr3A_v2_IWGSC_refseq	178	100/101 (101)	99	1e-43	8765275	8765375
	3A	BS00069355_51	IWGSC RefSeq v2.0 chromosome 3A only	Chr3A_v2_IWGSC_refseq	183	101/101 (101)	100	3e-45	8938719	8938619
	3A	wsnp_Ex_rep_c67702_66370241	IWGSC RefSeq v2.0 chromosome 3A only	Chr3A_v2_IWGSC_refseq	347	197/201 (201)	98	3e-94	8941250	8941450
	3A	BobWhite_c1837_99	IWGSC RefSeq v2.0 chromosome 3A only	Chr3A_v2_IWGSC_refseq	134	79/82 (101)	96	2e-30	9538807	9538888
	3A	BS00091751_51	IWGSC RefSeq v2.0 chromosome 3A only	Chr3A_v2_IWGSC_refseq	174	99/101 (101)	98	2e-42	9539167	9539267
	3A	CAP12_c1840_108	IWGSC RefSeq v2.0 chromosome 3A only	Chr3A_v2_IWGSC_refseq	111	82/100 (101)	82	2e-23	9846449	9846368
	3A	Excalibur_c63477_90	IWGSC RefSeq v2.0 chromosome 3A only	Chr3A_v2_IWGSC_refseq	159	96/101 (101)	95	4e-38	9847067	9847167
	3A	Excalibur_c10366_58	IWGSC RefSeq v2.0 chromosome 3A only	Chr3A_v2_IWGSC_refseq	165	94/96 (101)	98	9e-40	9913765	9913670
	3A	Excalibur_c10014_307	IWGSC RefSeq v2.0 chromosome 3A only	Chr3A_v2_IWGSC_refseq	174	99/101 (101)	98	2e-42	9923156	9923256
	3A	BS00084368_51	IWGSC RefSeq v2.0 chromosome 3A only	Chr3A_v2_IWGSC_refseq	150	94/101 (101)	93	2e-35	9923185	9923285
	3A	wsnp_Ex_c44375_50444862	IWGSC RefSeq v2.0 chromosome 3A only	Chr3A_v2_IWGSC_refseq	340	196/201 (201)	98	5e-92	9923264	9923064
	3A	wsnp_Ex_c12875_20407926	IWGSC RefSeq v2.0 chromosome 3A only	Chr3A_v2_IWGSC_refseq	219	128/133 (201)	96	1e-55	10462340	10462472
	3A	RAC875_c98721_85	IWGSC RefSeq v2.0 chromosome 3A only	Chr3A_v2_IWGSC_refseq	178	100/101 (101)	99	1e-43	10655188	10655088
	3A	Excalibur_c6816_373	IWGSC RefSeq v2.0 chromosome 3A only	Chr3A_v2_IWGSC_refseq	165	97/101 (101)	96	9e-40	10975157	10975257
	3A	wsnp_Ra_c9185_15386027	IWGSC RefSeq v2.0 chromosome 3A only	Chr3A_v2_IWGSC_refseq	275	181/201 (201)	90	2e-72	10975649	10975849
	3A	BobWhite_c4057_320	IWGSC RefSeq v2.0 chromosome 3A only	Chr3A_v2_IWGSC_refseq	163	96/100 (101)	96	3e-39	11151353	11151452
	3A	BobWhite_c4057_365	IWGSC RefSeq v2.0 chromosome 3A only	Chr3A_v2_IWGSC_refseq	159	96/101 (101)	95	4e-38	11151397	11151497
	3A	wsnp_Ku_c3817_7009270	IWGSC RefSeq v2.0 chromosome 3A only	Chr3A_v2_IWGSC_refseq	342	196/201 (201)	98	1e-92	11637457	11637261
	3A	BS00079989_51	IWGSC RefSeq v2.0 chromosome 3A only	Chr3A_v2_IWGSC_refseq	147	93/101 (101)	92	2e-34	11644571	11644471
	3A	Kukri_c2123_1254	IWGSC RefSeq v2.0 chromosome 3A only	Chr3A_v2_IWGSC_refseq	183	101/101 (101)	100	3e-45	11652764	11652864
	3A	D_contig30400_369	IWGSC RefSeq v2.0 chromosome 3A only	Chr3A_v2_IWGSC_refseq	307	208/232 (225)	90	3e-82	12067930	12067703
	3A	BS00093975_51	IWGSC RefSeq v2.0 chromosome 3A only	Chr3A_v2_IWGSC_refseq	178	100/101 (101)	99	1e-43	12113982	12114082
	3A	CAP7_c1467_220	IWGSC RefSeq v2.0 chromosome 3A only	Chr3A_v2_IWGSC_refseq	41	30/35 (101)	86	0.026	150122943	150122909
QPhs.lrdc-3A.2	3A	BS00064422_51	IWGSC RefSeq v2.0 chromosome 3A only	Chr3A_v2_IWGSC_refseq	183	101/101 (101)	100	3e-45	17351806	17351706
	3A	RAC875_c371_251	IWGSC RefSeq v2.0 chromosome 3A only	Chr3A_v2_IWGSC_refseq	178	100/101 (101)	99	1e-43	18123184	18123284
	3A	wsnp_Ra_c9738_16173810	IWGSC RefSeq v2.0 chromosome 3A only	Chr3A_v2_IWGSC_refseq	358	200/201 (201)	99	2e-97	24294040	24294240
	3A	Excalibur_c4548_2697	IWGSC RefSeq v2.0 chromosome 3A only	Chr3A_v2_IWGSC_refseq	183	101/101 (101)	100	3e-45	24294190	24294090
	3A	wsnp_Ra_c9738_16174002	IWGSC RefSeq v2.0 chromosome 3A only	Chr3A_v2_IWGSC_refseq	289	162/163 (201)	99	7e-77	24294232	24294394
	3A	Excalibur_c4548_2505	IWGSC RefSeq v2.0 chromosome 3A only	Chr3A_v2_IWGSC_refseq	178	100/101 (101)	99	1e-43	24294382	24294282
	3A	wsnp_Ex_c4548_8166555	IWGSC RefSeq v2.0 chromosome 3A only	Chr3A_v2_IWGSC_refseq	358	200/201 (201)	99	2e-97	24295914	24295714
	3A	IAAV1328	IWGSC RefSeq v2.0 chromosome 3A only	Chr3A_v2_IWGSC_refseq	131	73/74 (201)	99	4e-29	24299228	24299155
	3A	BobWhite_c9249_564	IWGSC RefSeq v2.0 chromosome 3A only	Chr3A_v2_IWGSC_refseq	183	101/101 (101)	100	3e-45	24474747	24474647
	3A	Ra_c9347_163	IWGSC RefSeq v2.0 chromosome 3A only	Chr3A_v2_IWGSC_refseq	100	85/104 (101)	82	3e-20	35795572	35795675
	3A	Kukri_c30702_382	IWGSC RefSeq v2.0 chromosome 3A only	Chr3A_v2_IWGSC_refseq	183	101/101 (101)	100	3e-45	194282767	194282667
	3A	IAAV4780	IWGSC RefSeq v2.0 chromosome 3A only	Chr3A_v2_IWGSC_refseq	315	174/174 (174)	100	2e-84	527204593	527204420
	3A	Kukri_rep_c112538_213	IWGSC RefSeq v2.0 chromosome 3A only	Chr3A_v2_IWGSC_refseq	178	100/101 (101)	99	1e-43	527206323	527206223
QPhs.lrdc-3B.1	3B	Tdurum_contig50326_645	IWGSC RefSeq v2.0 chromosome 3B only	Chr3B_v2_IWGSC_refseq	178	100/101 (101)	99	2e-43	858543	858443
	3B	CAP12_rep_c3868_270	IWGSC RefSeq v2.0 chromosome 3B only	Chr3B_v2_IWGSC_refseq	178	100/101 (101)	99	2e-43	859459	859359
	3B	BS00001400_51	IWGSC RefSeq v2.0 chromosome 3B only	Chr3B_v2_IWGSC_refseq	138	91/101 (101)	90	1e-31	860129	860029
	3B	IAAV2929	IWGSC RefSeq v2.0 chromosome 3B only	Chr3B_v2_IWGSC_refseq	212	129/137 (160)	94	1e-53	860131	859995
	3B	GENE-1743_853	IWGSC RefSeq v2.0 chromosome 3B only	Chr3B_v2_IWGSC_refseq	168	95/97 (97)	98	8e-41	860481	860577
	3B	RAC875_c51781_771	IWGSC RefSeq v2.0 chromosome 3B only	Chr3B_v2_IWGSC_refseq	132	73/73 (101)	100	6e-30	860729	860657
	3B	RAC875_rep_c111781_179	IWGSC RefSeq v2.0 chromosome 3B only	Chr3B_v2_IWGSC_refseq	140	82/85 (101)	96	4e-32	860905	860821
	3B	RAC875_c51781_238	IWGSC RefSeq v2.0 chromosome 3B only	Chr3B_v2_IWGSC_refseq	107	61/62 (101)	98	2e-22	862044	861983
	3B	RAC875_c27986_1460	IWGSC RefSeq v2.0 chromosome 3B only	Chr3B_v2_IWGSC_refseq	122	70/72 (101)	97	1e-26	1757391	1757462
	3B	Tdurum_contig77551_586	IWGSC RefSeq v2.0 chromosome 3B only	Chr3B_v2_IWGSC_refseq	178	100/101 (101)	99	2e-43	3145119	3145019
	3B	Kukri_c12817_59	IWGSC RefSeq v2.0 chromosome 3B only	Chr3B_v2_IWGSC_refseq	161	98/103 (101)	95	1e-38	3210719	3210617
	3B	Tdurum_contig47506_251	IWGSC RefSeq v2.0 chromosome 3B only	Chr3B_v2_IWGSC_refseq	178	100/101 (101)	99	2e-43	3981964	3981864
	3B	BS00001335_51	IWGSC RefSeq v2.0 chromosome 3B only	Chr3B_v2_IWGSC_refseq	178	100/101 (101)	99	2e-43	4167105	4167205
	3B	wsnp_Ex_c8360_14085858	IWGSC RefSeq v2.0 chromosome 3B only	Chr3B_v2_IWGSC_refseq	358	200/201 (201)	99	2e-97	6086389	6086589
	3B	RAC875_s120635_196	IWGSC RefSeq v2.0 chromosome 3B only	Chr3B_v2_IWGSC_refseq	37.4	30/35 (101)	86	0.35	114223388	114223421
	3B	GENE-0559_171	IWGSC RefSeq v2.0 chromosome 3B only	Chr3B_v2_IWGSC_refseq	41	35/41 (101)	85	0.029	204233524	204233486
	3B	BobWhite_c23052_196	IWGSC RefSeq v2.0 chromosome 3B only	Chr3B_v2_IWGSC_refseq	89.7	69/82 (101)	84	6e-17	493321109	493321190
QPhs.lrdc-3B.2	3B	Tdurum_contig46030_580	IWGSC RefSeq v2.0 chromosome 3B only	Chr3B_v2_IWGSC_refseq	183	101/101 (101)	100	4e-45	181076266	181076366
	3B	BS00099738_51	IWGSC RefSeq v2.0 chromosome 3B only	Chr3B_v2_IWGSC_refseq	183	101/101 (101)	100	4e-45	774475703	774475803
	3B	BS00057988_51	IWGSC RefSeq v2.0 chromosome 3B only	Chr3B_v2_IWGSC_refseq	178	100/101 (101)	99	2e-43	774477527	774477627
	3B	RAC875_c24504_119	IWGSC RefSeq v2.0 chromosome 3B only	Chr3B_v2_IWGSC_refseq	178	100/101 (101)	99	2e-43	775489047	775489147
	3B	RAC875_c24504_157	IWGSC RefSeq v2.0 chromosome 3B only	Chr3B_v2_IWGSC_refseq	178	100/101 (101)	99	2e-43	775489085	775489185
QPhs.lrdc-3D.1	3D	RAC875_c4954_331	IWGSC RefSeq v2.0 chromosome 3D only	Chr3D_v2_IWGSC_refseq	165	97/101 (101)	96	7e-40	4376769	4376869
	3D	BobWhite_c27541_67	IWGSC RefSeq v2.0 chromosome 3D only	Chr3D_v2_IWGSC_refseq	123	71/73 (101)	97	2e-27	376192043	376192115
	3D	wsnp_Ex_c7780_13254349	IWGSC RefSeq v2.0 chromosome 3D only	Chr3D_v2_IWGSC_refseq	41	41/51 (201)	80	0.05	529546594	529546644
QPhs.lrdc-3D.2	3D	TA003804-0980	IWGSC RefSeq v2.0 chromosome 3D only	Chr3D_v2_IWGSC_refseq	32.1	30/40 (54)	75	3.3	54825756	54825717
	3D	D_GBUVHFX02FNCCG_294	IWGSC RefSeq v2.0 chromosome 3D only	Chr3D_v2_IWGSC_refseq	343	222/250 (250)	89	4e-93	566481133	566481356
	3D	D_GA8KES402JVT1Y_74	IWGSC RefSeq v2.0 chromosome 3D only	Chr3D_v2_IWGSC_refseq	349	198/200 (199)	99	7e-95	572897850	572898049
	3D	BS00067163_51	IWGSC RefSeq v2.0 chromosome 3D only	Chr3D_v2_IWGSC_refseq	178	100/101 (101)	99	1e-43	573581940	573582040
	3D	GENE-1785_118	IWGSC RefSeq v2.0 chromosome 3D only	Chr3D_v2_IWGSC_refseq	167	96/97 (101)	99	2e-40	573626734	573626829
	3D	GENE-1785_626	IWGSC RefSeq v2.0 chromosome 3D only	Chr3D_v2_IWGSC_refseq	156	93/97 (97)	96	4e-37	573626979	573626884
	3D	CAP12_c1384_314	IWGSC RefSeq v2.0 chromosome 3D only	Chr3D_v2_IWGSC_refseq	183	101/101 (101)	100	3e-45	579990391	579990291
	3D	Jagger_c3839_60	IWGSC RefSeq v2.0 chromosome 3D only	Chr3D_v2_IWGSC_refseq	183	101/101 (101)	100	3e-45	598183553	598183653
	3D	Excalibur_rep_c101455_842	IWGSC RefSeq v2.0 chromosome 3D only	Chr3D_v2_IWGSC_refseq	178	100/101 (101)	99	1e-43	598183586	598183486
	3D	IAAV5266	IWGSC RefSeq v2.0 chromosome 3D only	Chr3D_v2_IWGSC_refseq	282	164/169 (201)	97	9e-75	598183830	598183662
	3D	BS00088958_51	IWGSC RefSeq v2.0 chromosome 3D only	Chr3D_v2_IWGSC_refseq	178	100/101 (101)	99	1e-43	598184250	598184150
	3D	BS00110286_51	IWGSC RefSeq v2.0 chromosome 3D only	Chr3D_v2_IWGSC_refseq	174	100/101 (101)	99	1e-42	598307624	598307525
	3D	BS00063004_51	IWGSC RefSeq v2.0 chromosome 3D only	Chr3D_v2_IWGSC_refseq	174	99/101 (101)	98	1e-42	598343261	598343361
	3D	BS00063798_51	IWGSC RefSeq v2.0 chromosome 3D only	Chr3D_v2_IWGSC_refseq	165	97/101 (101)	96	7e-40	598343827	598343727
QPhs.lrdc-4A	4A	Ex_c40210_281	IWGSC RefSeq v2.0 chromosome 4A only	Chr4A_v2_IWGSC_refseq	152	86/87 (101)	99	6e-36	56470042	56469956
	4A	wsnp_Ex_rep_c67799_66488792	IWGSC RefSeq v2.0 chromosome 4A only	Chr4A_v2_IWGSC_refseq	358	200/201 (201)	99	2e-97	65464862	65465062
	4A	RFL_Contig1053_65	IWGSC RefSeq v2.0 chromosome 4A only	Chr4A_v2_IWGSC_refseq	183	101/101 (101)	100	3e-45	68459336	68459236
	4A	RAC875_c14911_1282	IWGSC RefSeq v2.0 chromosome 4A only	Chr4A_v2_IWGSC_refseq	154	87/88 (101)	99	2e-36	68551027	68550940
	4A	wsnp_Ex_c10390_17007929	IWGSC RefSeq v2.0 chromosome 4A only	Chr4A_v2_IWGSC_refseq	358	200/201 (201)	99	2e-97	68554446	68554246
	4A	Excalibur_c10390_104	IWGSC RefSeq v2.0 chromosome 4A only	Chr4A_v2_IWGSC_refseq	183	101/101 (101)	100	3e-45	68554723	68554623
	4A	Kukri_c46421_168	IWGSC RefSeq v2.0 chromosome 4A only	Chr4A_v2_IWGSC_refseq	178	100/101 (101)	99	1e-43	75893095	75893195
	4A	Kukri_c6954_320	IWGSC RefSeq v2.0 chromosome 4A only	Chr4A_v2_IWGSC_refseq	172	97/98 (101)	99	6e-42	97261944	97261847
	4A	wsnp_JD_c19109_17348071	IWGSC RefSeq v2.0 chromosome 4A only	Chr4A_v2_IWGSC_refseq	342	197/201 (201)	98	1e-92	97261996	97261797
	4A	BobWhite_c5640_282	IWGSC RefSeq v2.0 chromosome 4A only	Chr4A_v2_IWGSC_refseq	178	100/101 (101)	99	1e-43	99900201	99900301
	4A	wsnp_CAP8_c296_283066	IWGSC RefSeq v2.0 chromosome 4A only	Chr4A_v2_IWGSC_refseq	356	199/201 (201)	99	6e-97	100617031	100617231
	4A	wsnp_CAP11_c992_593615	IWGSC RefSeq v2.0 chromosome 4A only	Chr4A_v2_IWGSC_refseq	345	198/202 (201)	98	1e-93	100617114	100617315
	4A	IAAV3115	IWGSC RefSeq v2.0 chromosome 4A only	Chr4A_v2_IWGSC_refseq	358	200/201 (201)	99	2e-97	100654939	100654739
	4A	wsnp_Ex_c2617_4864218	IWGSC RefSeq v2.0 chromosome 4A only	Chr4A_v2_IWGSC_refseq	358	200/201 (201)	99	2e-97	100655327	100655527
	4A	RAC875_rep_c70191_89	IWGSC RefSeq v2.0 chromosome 4A only	Chr4A_v2_IWGSC_refseq	174	98/99 (101)	99	2e-42	100655475	100655377
	4A	wsnp_Ex_c2617_4864441	IWGSC RefSeq v2.0 chromosome 4A only	Chr4A_v2_IWGSC_refseq	358	200/201 (201)	99	2e-97	100655550	100655750
	4A	wsnp_Ex_c2617_4864955	IWGSC RefSeq v2.0 chromosome 4A only	Chr4A_v2_IWGSC_refseq	363	201/201 (201)	100	4e-99	100656064	100656264
	4A	wsnp_Ex_c7550_12907422	IWGSC RefSeq v2.0 chromosome 4A only	Chr4A_v2_IWGSC_refseq	363	201/201 (201)	100	4e-99	101383255	101383055
	4A	wsnp_Ex_c6044_10590322	IWGSC RefSeq v2.0 chromosome 4A only	Chr4A_v2_IWGSC_refseq	354	200/201 (201)	99	2e-96	101489190	101488991
	4A	wsnp_Ex_c6044_10590220	IWGSC RefSeq v2.0 chromosome 4A only	Chr4A_v2_IWGSC_refseq	358	200/201 (201)	99	2e-97	101489292	101489092
	4A	wsnp_CAP7_c32_19340	IWGSC RefSeq v2.0 chromosome 4A only	Chr4A_v2_IWGSC_refseq	363	201/201 (201)	100	4e-99	101735992	101735792
	4A	RAC875_rep_c69241_454	IWGSC RefSeq v2.0 chromosome 4A only	Chr4A_v2_IWGSC_refseq	183	101/101 (101)	100	3e-45	102360334	102360234
	4A	RAC875_c59416_158	IWGSC RefSeq v2.0 chromosome 4A only	Chr4A_v2_IWGSC_refseq	113	64/65 (101)	98	5e-24	102360441	102360505
	4A	RAC875_c10748_532	IWGSC RefSeq v2.0 chromosome 4A only	Chr4A_v2_IWGSC_refseq	183	101/101 (101)	100	3e-45	102363759	102363859
	4A	Excalibur_c6644_1461	IWGSC RefSeq v2.0 chromosome 4A only	Chr4A_v2_IWGSC_refseq	154	87/88 (101)	99	2e-36	102605235	102605322
	4A	wsnp_Ex_c12818_20334933	IWGSC RefSeq v2.0 chromosome 4A only	Chr4A_v2_IWGSC_refseq	241	135/136 (201)	99	3e-62	103043747	103043882
	4A	wsnp_Ku_c61953_63254478	IWGSC RefSeq v2.0 chromosome 4A only	Chr4A_v2_IWGSC_refseq	363	201/201 (201)	100	4e-99	103045215	103045415
	4A	RAC875_c38663_2179	IWGSC RefSeq v2.0 chromosome 4A only	Chr4A_v2_IWGSC_refseq	107	61/62 (101)	98	2e-22	103047099	103047160
	4A	TA004056-0809	IWGSC RefSeq v2.0 chromosome 4A only	Chr4A_v2_IWGSC_refseq	98.7	54/54 (54)	100	4e-20	103689983	103689930
	4A	wsnp_RFL_Contig1073_101625	IWGSC RefSeq v2.0 chromosome 4A only	Chr4A_v2_IWGSC_refseq	183	101/101 (101)	100	3e-45	104218251	104218351
	4A	Excalibur_rep_c66815_273	IWGSC RefSeq v2.0 chromosome 4A only	Chr4A_v2_IWGSC_refseq	183	101/101 (101)	100	3e-45	104325942	104326042
	4A	wsnp_Ex_rep_c69890_68851948	IWGSC RefSeq v2.0 chromosome 4A only	Chr4A_v2_IWGSC_refseq	356	199/201 (201)	99	6e-97	105196107	105196307
	4A	wsnp_JD_c14769_14413046	IWGSC RefSeq v2.0 chromosome 4A only	Chr4A_v2_IWGSC_refseq	360	200/201 (201)	99	5e-98	105196178	105196378
	4A	wsnp_Ex_c31249_40066886	IWGSC RefSeq v2.0 chromosome 4A only	Chr4A_v2_IWGSC_refseq	363	201/201 (201)	100	4e-99	106859927	106860127
	4A	Kukri_c12878_659	IWGSC RefSeq v2.0 chromosome 4A only	Chr4A_v2_IWGSC_refseq	183	101/101 (101)	100	3e-45	106860077	106859977
	4A	TA003453-0234	IWGSC RefSeq v2.0 chromosome 4A only	Chr4A_v2_IWGSC_refseq	93.3	53/54 (54)	98	2e-18	108360895	108360842
	4A	wsnp_Ex_rep_c102623_87746777	IWGSC RefSeq v2.0 chromosome 4A only	Chr4A_v2_IWGSC_refseq	363	201/201 (201)	100	4e-99	111089413	111089213
	4A	wsnp_BE442961A_Ta_2_1	IWGSC RefSeq v2.0 chromosome 4A only	Chr4A_v2_IWGSC_refseq	178	100/101 (101)	99	1e-43	111089898	111089998
	4A	RAC875_rep_c71185_473	IWGSC RefSeq v2.0 chromosome 4A only	Chr4A_v2_IWGSC_refseq	178	100/101 (101)	99	1e-43	111090008	111089908
	4A	RAC875_c22562_429	IWGSC RefSeq v2.0 chromosome 4A only	Chr4A_v2_IWGSC_refseq	178	100/101 (101)	99	1e-43	111211198	111211298
	4A	Excalibur_c38293_109	IWGSC RefSeq v2.0 chromosome 4A only	Chr4A_v2_IWGSC_refseq	178	100/101 (101)	99	1e-43	111211951	111211851
	4A	Ku_c104619_404	IWGSC RefSeq v2.0 chromosome 4A only	Chr4A_v2_IWGSC_refseq	183	101/101 (101)	100	3e-45	111825335	111825435
	4A	BobWhite_c3325_613	IWGSC RefSeq v2.0 chromosome 4A only	Chr4A_v2_IWGSC_refseq	178	100/101 (101)	99	1e-43	112681212	112681312
	4A	Kukri_rep_c94281_83	IWGSC RefSeq v2.0 chromosome 4A only	Chr4A_v2_IWGSC_refseq	183	101/101 (101)	100	3e-45	112847250	112847350
	4A	wsnp_BE442776A_Ta_2_2	IWGSC RefSeq v2.0 chromosome 4A only	Chr4A_v2_IWGSC_refseq	179	101/102 (102)	99	4e-44	112849703	112849602
	4A	wsnp_BE442776A_Ta_2_1	IWGSC RefSeq v2.0 chromosome 4A only	Chr4A_v2_IWGSC_refseq	214	120/121 (121)	99	3e-54	112849792	112849672
	4A	IAAV5596	IWGSC RefSeq v2.0 chromosome 4A only	Chr4A_v2_IWGSC_refseq	190	107/108 (201)	99	5e-47	113513795	113513902
	4A	wsnp_Ex_c23130_32358433	IWGSC RefSeq v2.0 chromosome 4A only	Chr4A_v2_IWGSC_refseq	165	96/101 (184)	95	2e-39	113768053	113767953
	4A	IAAV3906	IWGSC RefSeq v2.0 chromosome 4A only	Chr4A_v2_IWGSC_refseq	307	172/173 (175)	99	2e-82	113769575	113769747
	4A	wsnp_Ex_c35839_43909849	IWGSC RefSeq v2.0 chromosome 4A only	Chr4A_v2_IWGSC_refseq	358	200/201 (201)	99	2e-97	113770322	113770122
	4A	GENE-2491_309	IWGSC RefSeq v2.0 chromosome 4A only	Chr4A_v2_IWGSC_refseq	131	78/82 (82)	95	1e-29	113770858	113770939
	4A	wsnp_Ex_c35839_43909163	IWGSC RefSeq v2.0 chromosome 4A only	Chr4A_v2_IWGSC_refseq	363	201/201 (201)	100	4e-99	113771008	113770808
	4A	wsnp_Ku_c7197_12439730	IWGSC RefSeq v2.0 chromosome 4A only	Chr4A_v2_IWGSC_refseq	282	156/156 (201)	100	1e-74	114498873	114498718
	4A	wsnp_Ku_c7197_12439299	IWGSC RefSeq v2.0 chromosome 4A only	Chr4A_v2_IWGSC_refseq	358	200/201 (201)	99	2e-97	114499386	114499186
	4A	RAC875_c18564_222	IWGSC RefSeq v2.0 chromosome 4A only	Chr4A_v2_IWGSC_refseq	178	100/101 (101)	99	1e-43	114499770	114499670
	4A	wsnp_Ex_c4286_7734046	IWGSC RefSeq v2.0 chromosome 4A only	Chr4A_v2_IWGSC_refseq	363	201/201 (201)	100	4e-99	114655372	114655572
	4A	wsnp_Ex_c10527_17198865	IWGSC RefSeq v2.0 chromosome 4A only	Chr4A_v2_IWGSC_refseq	154	85/85 (201)	100	4e-36	115495608	115495524
	4A	wsnp_Ra_c16634_25331368	IWGSC RefSeq v2.0 chromosome 4A only	Chr4A_v2_IWGSC_refseq	356	199/201 (201)	99	6e-97	115837840	115838040
	4A	wsnp_Ku_c50991_56423610	IWGSC RefSeq v2.0 chromosome 4A only	Chr4A_v2_IWGSC_refseq	352	199/201 (201)	99	7e-96	116390841	116390642
	4A	wsnp_Ex_c3178_5868813	IWGSC RefSeq v2.0 chromosome 4A only	Chr4A_v2_IWGSC_refseq	358	200/201 (201)	99	2e-97	116391272	116391472
	4A	Kukri_c46057_646	IWGSC RefSeq v2.0 chromosome 4A only	Chr4A_v2_IWGSC_refseq	168	98/101 (101)	97	7e-41	116391574	116391474
	4A	wsnp_Ex_c31006_39850673	IWGSC RefSeq v2.0 chromosome 4A only	Chr4A_v2_IWGSC_refseq	201	113/114 (201)	99	3e-50	117006810	117006923
	4A	RAC875_rep_c108287_212	IWGSC RefSeq v2.0 chromosome 4A only	Chr4A_v2_IWGSC_refseq	111	63/64 (101)	98	2e-23	117006873	117006810
	4A	wsnp_Ex_c18229_27041048	IWGSC RefSeq v2.0 chromosome 4A only	Chr4A_v2_IWGSC_refseq	215	121/122 (201)	99	1e-54	118541554	118541433
	4A	wsnp_Ex_c14641_22698595	IWGSC RefSeq v2.0 chromosome 4A only	Chr4A_v2_IWGSC_refseq	358	200/201 (201)	99	2e-97	118969713	118969913
	4A	wsnp_Ex_c8131_13754852	IWGSC RefSeq v2.0 chromosome 4A only	Chr4A_v2_IWGSC_refseq	253	140/140 (201)	100	5e-66	118985073	118984934
	4A	Kukri_c57687_182	IWGSC RefSeq v2.0 chromosome 4A only	Chr4A_v2_IWGSC_refseq	178	100/101 (101)	99	1e-43	119828959	119829059
	4A	RFL_Contig1320_726	IWGSC RefSeq v2.0 chromosome 4A only	Chr4A_v2_IWGSC_refseq	183	101/101 (101)	100	3e-45	119829280	119829380
	4A	wsnp_BE497618A_Ta_1_1	IWGSC RefSeq v2.0 chromosome 4A only	Chr4A_v2_IWGSC_refseq	214	120/121 (121)	99	3e-54	120466967	120467087
	4A	wsnp_Ku_c34883_44172415	IWGSC RefSeq v2.0 chromosome 4A only	Chr4A_v2_IWGSC_refseq	228	126/126 (201)	100	2e-58	120499999	120499874
	4A	Ex_c17894_1159	IWGSC RefSeq v2.0 chromosome 4A only	Chr4A_v2_IWGSC_refseq	183	101/101 (101)	100	3e-45	123789849	123789949
	4A	Ex_c63544_226	IWGSC RefSeq v2.0 chromosome 4A only	Chr4A_v2_IWGSC_refseq	183	101/101 (101)	100	3e-45	124900008	124900108
	4A	GENE-2127_317	IWGSC RefSeq v2.0 chromosome 4A only	Chr4A_v2_IWGSC_refseq	183	101/101 (101)	100	3e-45	126013751	126013651
	4A	Excalibur_c19065_589	IWGSC RefSeq v2.0 chromosome 4A only	Chr4A_v2_IWGSC_refseq	167	92/92 (101)	100	3e-40	132809238	132809147
	4A	wsnp_Ex_c3666_6687275	IWGSC RefSeq v2.0 chromosome 4A only	Chr4A_v2_IWGSC_refseq	150	87/90 (201)	97	5e-35	132873506	132873417
	4A	IAAV8784	IWGSC RefSeq v2.0 chromosome 4A only	Chr4A_v2_IWGSC_refseq	358	200/201 (201)	99	2e-97	135160772	135160972
	4A	tplb0035b22_184	IWGSC RefSeq v2.0 chromosome 4A only	Chr4A_v2_IWGSC_refseq	183	101/101 (101)	100	3e-45	135414995	135415095
	4A	RAC875_c26184_273	IWGSC RefSeq v2.0 chromosome 4A only	Chr4A_v2_IWGSC_refseq	159	91/93 (101)	98	4e-38	136033693	136033785
	4A	wsnp_Ex_rep_c71305_70087742	IWGSC RefSeq v2.0 chromosome 4A only	Chr4A_v2_IWGSC_refseq	235	133/135 (201)	99	1e-60	136034019	136034153
	4A	wsnp_CAP7_c2243_1090229	IWGSC RefSeq v2.0 chromosome 4A only	Chr4A_v2_IWGSC_refseq	226	127/128 (160)	99	6e-58	136690164	136690291
	4A	IAAV562	IWGSC RefSeq v2.0 chromosome 4A only	Chr4A_v2_IWGSC_refseq	363	201/201 (201)	100	4e-99	136690291	136690091
	4A	tplb0051g20_452	IWGSC RefSeq v2.0 chromosome 4A only	Chr4A_v2_IWGSC_refseq	113	64/65 (101)	98	5e-24	138208863	138208799
	4A	GENE-2354_155	IWGSC RefSeq v2.0 chromosome 4A only	Chr4A_v2_IWGSC_refseq	176	101/102 (101)	99	5e-43	138613028	138612927
	4A	wsnp_JD_c4217_5322858	IWGSC RefSeq v2.0 chromosome 4A only	Chr4A_v2_IWGSC_refseq	140	79/80 (201)	99	8e-32	140063648	140063727
	4A	wsnp_JD_c5620_6774675	IWGSC RefSeq v2.0 chromosome 4A only	Chr4A_v2_IWGSC_refseq	311	176/179 (201)	98	2e-83	159959923	159960101
	4A	wsnp_Ex_c22242_31433907	IWGSC RefSeq v2.0 chromosome 4A only	Chr4A_v2_IWGSC_refseq	363	201/201 (201)	100	4e-99	169854403	169854203
	4A	wsnp_Ex_c10463_17113256	IWGSC RefSeq v2.0 chromosome 4A only	Chr4A_v2_IWGSC_refseq	306	189/200 (201)	95	1e-81	190828481	190828283
	4A	RAC875_rep_c70416_332	IWGSC RefSeq v2.0 chromosome 4A only	Chr4A_v2_IWGSC_refseq	152	93/99 (101)	94	6e-36	190829484	190829582
	4A	wsnp_Ex_c43734_49968808	IWGSC RefSeq v2.0 chromosome 4A only	Chr4A_v2_IWGSC_refseq	132	73/73 (179)	100	1e-29	210660617	210660689
	4A	Ra_c17211_480	IWGSC RefSeq v2.0 chromosome 4A only	Chr4A_v2_IWGSC_refseq	178	100/101 (101)	99	1e-43	233714225	233714125
	4A	wsnp_Ex_c9094_15139750	IWGSC RefSeq v2.0 chromosome 4A only	Chr4A_v2_IWGSC_refseq	363	201/201 (201)	100	4e-99	268796053	268796253
	4A	Kukri_c16665_595	IWGSC RefSeq v2.0 chromosome 4A only	Chr4A_v2_IWGSC_refseq	183	101/101 (101)	100	3e-45	297409416	297409516
	4A	wsnp_Ex_c31173_39999624	IWGSC RefSeq v2.0 chromosome 4A only	Chr4A_v2_IWGSC_refseq	304	168/168 (191)	100	3e-81	297409533	297409366
	4A	IAAV4609	IWGSC RefSeq v2.0 chromosome 4A only	Chr4A_v2_IWGSC_refseq	363	201/201 (201)	100	4e-99	445770983	445771183
	4A	BobWhite_rep_c50115_136	IWGSC RefSeq v2.0 chromosome 4A only	Chr4A_v2_IWGSC_refseq	183	101/101 (101)	100	3e-45	448407906	448407806
	4A	Ra_c45385_864	IWGSC RefSeq v2.0 chromosome 4A only	Chr4A_v2_IWGSC_refseq	178	100/101 (101)	99	1e-43	459355695	459355795
	4A	Excalibur_c10157_180	IWGSC RefSeq v2.0 chromosome 4A only	Chr4A_v2_IWGSC_refseq	172	95/95 (101)	100	6e-42	464521499	464521405
	4A	Ex_c5979_1449	IWGSC RefSeq v2.0 chromosome 4A only	Chr4A_v2_IWGSC_refseq	183	101/101 (101)	100	3e-45	466402946	466402846
	4A	Kukri_c61419_550	IWGSC RefSeq v2.0 chromosome 4A only	Chr4A_v2_IWGSC_refseq	183	101/101 (101)	100	3e-45	487298913	487298813
	4A	RAC875_c37611_302	IWGSC RefSeq v2.0 chromosome 4A only	Chr4A_v2_IWGSC_refseq	183	101/101 (101)	100	3e-45	499360665	499360765
	4A	wsnp_Ex_c13091_20706489	IWGSC RefSeq v2.0 chromosome 4A only	Chr4A_v2_IWGSC_refseq	358	198/198 (201)	100	2e-97	499360815	499360618
	4A	RAC875_c12224_267	IWGSC RefSeq v2.0 chromosome 4A only	Chr4A_v2_IWGSC_refseq	183	101/101 (101)	100	3e-45	524536752	524536852
	4A	tplb0024j12_840	IWGSC RefSeq v2.0 chromosome 4A only	Chr4A_v2_IWGSC_refseq	136	77/78 (101)	99	4e-31	536599566	536599489
	4A	BobWhite_c48455_818	IWGSC RefSeq v2.0 chromosome 4A only	Chr4A_v2_IWGSC_refseq	172	98/100 (101)	98	6e-42	536599588	536599489
	4A	IAAV7376	IWGSC RefSeq v2.0 chromosome 4A only	Chr4A_v2_IWGSC_refseq	208	115/115 (118)	100	1e-52	537484737	537484851
	4A	Kukri_c39882_203	IWGSC RefSeq v2.0 chromosome 4A only	Chr4A_v2_IWGSC_refseq	178	100/101 (101)	99	1e-43	537485129	537485029
	4A	Excalibur_c7846_1203	IWGSC RefSeq v2.0 chromosome 4A only	Chr4A_v2_IWGSC_refseq	118	65/65 (101)	100	1e-25	538283709	538283645
	4A	Kukri_c48385_121	IWGSC RefSeq v2.0 chromosome 4A only	Chr4A_v2_IWGSC_refseq	178	100/101 (101)	99	1e-43	540332746	540332646
	4A	wsnp_Ex_c56880_58824784	IWGSC RefSeq v2.0 chromosome 4A only	Chr4A_v2_IWGSC_refseq	358	200/201 (201)	99	2e-97	540353487	540353687
	4A	Kukri_c2634_487	IWGSC RefSeq v2.0 chromosome 4A only	Chr4A_v2_IWGSC_refseq	178	100/101 (101)	99	1e-43	540353637	540353537
	4A	RAC875_c79934_95	IWGSC RefSeq v2.0 chromosome 4A only	Chr4A_v2_IWGSC_refseq	183	101/101 (101)	100	3e-45	543554202	543554102
QPhs.lrdc-4B	4B	IAAV1630	IWGSC RefSeq v2.0 chromosome 4B only	Chr4B_v2_IWGSC_refseq	356	199/200 (201)	99	5e-97	439277110	439276911
	4B	wsnp_Ex_c3119_5763762	IWGSC RefSeq v2.0 chromosome 4B only	Chr4B_v2_IWGSC_refseq	311	172/172 (201)	100	2e-83	442381258	442381087
	4B	Excalibur_c61318_564	IWGSC RefSeq v2.0 chromosome 4B only	Chr4B_v2_IWGSC_refseq	163	93/95 (101)	98	3e-39	444246726	444246820
	4B	BobWhite_c20051_53	IWGSC RefSeq v2.0 chromosome 4B only	Chr4B_v2_IWGSC_refseq	183	101/101 (101)	100	3e-45	448104694	448104794
	4B	wsnp_Ex_c25373_34639805	IWGSC RefSeq v2.0 chromosome 4B only	Chr4B_v2_IWGSC_refseq	363	201/201 (201)	100	4e-99	481850259	481850059
	4B	Excalibur_c48668_341	IWGSC RefSeq v2.0 chromosome 4B only	Chr4B_v2_IWGSC_refseq	178	100/101 (101)	99	1e-43	569339659	569339559
QPhs.lrdc-4D	4D	BS00031366_51	IWGSC RefSeq v2.0 chromosome 4D only	Chr4D_v2_IWGSC_refseq	183	101/101 (101)	100	2e-45	398808086	398807986
	4D	BS00064002_51	IWGSC RefSeq v2.0 chromosome 4D only	Chr4D_v2_IWGSC_refseq	183	101/101 (101)	100	2e-45	455940194	455940294
	4D	BS00106571_51	IWGSC RefSeq v2.0 chromosome 4D only	Chr4D_v2_IWGSC_refseq	152	84/84 (101)	100	4e-36	455945571	455945488
	4D	BS00047797_51	IWGSC RefSeq v2.0 chromosome 4D only	Chr4D_v2_IWGSC_refseq	178	100/101 (101)	99	1e-43	456267708	456267808
QPhs.lrdc-5A.1	5A	GENE-3502_206	IWGSC RefSeq v2.0 chromosome 5A only	Chr5A_v2_IWGSC_refseq	183	101/101 (101)	100	3e-45	160103231	160103131
	5A	wsnp_Ex_c14812_22928900	IWGSC RefSeq v2.0 chromosome 5A only	Chr5A_v2_IWGSC_refseq	352	197/201 (201)	98	7e-96	384075367	384075167
	5A	RAC875_c13462_66	IWGSC RefSeq v2.0 chromosome 5A only	Chr5A_v2_IWGSC_refseq	172	100/102 (101)	98	6e-42	394815104	394815205
	5A	tplb0043g09_926	IWGSC RefSeq v2.0 chromosome 5A only	Chr5A_v2_IWGSC_refseq	183	101/101 (101)	100	3e-45	396436898	396436798
	5A	RAC875_c12507_531	IWGSC RefSeq v2.0 chromosome 5A only	Chr5A_v2_IWGSC_refseq	178	100/101 (101)	99	1e-43	397573817	397573717
	5A	BS00036839_51	IWGSC RefSeq v2.0 chromosome 5A only	Chr5A_v2_IWGSC_refseq	183	101/101 (101)	100	3e-45	397573893	397573793
	5A	BS00001085_51	IWGSC RefSeq v2.0 chromosome 5A only	Chr5A_v2_IWGSC_refseq	165	93/94 (101)	99	8e-40	397575154	397575247
	5A	BS00064120_51	IWGSC RefSeq v2.0 chromosome 5A only	Chr5A_v2_IWGSC_refseq	178	100/101 (101)	99	1e-43	399738660	399738560
	5A	CAP8_s9855_165	IWGSC RefSeq v2.0 chromosome 5A only	Chr5A_v2_IWGSC_refseq	174	99/101 (101)	98	2e-42	399942851	399942751
	5A	CAP7_rep_c5181_342	IWGSC RefSeq v2.0 chromosome 5A only	Chr5A_v2_IWGSC_refseq	178	100/101 (101)	99	1e-43	399942883	399942983
	5A	BS00064945_51	IWGSC RefSeq v2.0 chromosome 5A only	Chr5A_v2_IWGSC_refseq	174	99/101 (101)	98	2e-42	399948581	399948681
	5A	Tdurum_contig11815_195	IWGSC RefSeq v2.0 chromosome 5A only	Chr5A_v2_IWGSC_refseq	183	101/101 (101)	100	3e-45	399948792	399948692
	5A	wsnp_Ra_c18755_27856508	IWGSC RefSeq v2.0 chromosome 5A only	Chr5A_v2_IWGSC_refseq	363	201/201 (201)	100	4e-99	399974246	399974446
	5A	wsnp_Ra_c18755_27856621	IWGSC RefSeq v2.0 chromosome 5A only	Chr5A_v2_IWGSC_refseq	363	201/201 (201)	100	4e-99	399974359	399974559
QPhs.lrdc-5A.2	5A	IAAV2328	IWGSC RefSeq v2.0 chromosome 5A only	Chr5A_v2_IWGSC_refseq	347	198/201 (201)	99	3e-94	556976453	556976254
	5A	BS00065292_51	IWGSC RefSeq v2.0 chromosome 5A only	Chr5A_v2_IWGSC_refseq	183	101/101 (101)	100	3e-45	556978174	556978074
	5A	wsnp_Ex_c47684_52820187	IWGSC RefSeq v2.0 chromosome 5A only	Chr5A_v2_IWGSC_refseq	136	75/75 (201)	100	1e-30	558354470	558354396
	5A	wsnp_BE399939A_Ta_2_1	IWGSC RefSeq v2.0 chromosome 5A only	Chr5A_v2_IWGSC_refseq	214	120/121 (121)	99	2e-54	558356160	558356280
	5A	wsnp_Ex_rep_c70117_69067356	IWGSC RefSeq v2.0 chromosome 5A only	Chr5A_v2_IWGSC_refseq	360	199/199 (201)	100	5e-98	558356696	558356894
	5A	BobWhite_c20974_103	IWGSC RefSeq v2.0 chromosome 5A only	Chr5A_v2_IWGSC_refseq	183	101/101 (101)	100	3e-45	558357114	558357014
QPhs.lrdc-7A	7A	Kukri_c41297_284	IWGSC RefSeq v2.0 chromosome 7A only	Chr7A_v2_IWGSC_refseq	35.6	24/27 (101)	89	1.1	277967842	277967868
	7A	CAP7_c4608_191	IWGSC RefSeq v2.0 chromosome 7A only	Chr7A_v2_IWGSC_refseq	37.4	35/43 (101)	81	0.31	307813468	307813508
	7A	CAP7_c4608_228	IWGSC RefSeq v2.0 chromosome 7A only	Chr7A_v2_IWGSC_refseq	39.2	24/26 (101)	92	0.089	355856951	355856926
	7A	Ku_c29856_132	IWGSC RefSeq v2.0 chromosome 7A only	Chr7A_v2_IWGSC_refseq	178	100/101 (101)	99	1e-43	620094248	620094348
	7A	Ku_c29856_174	IWGSC RefSeq v2.0 chromosome 7A only	Chr7A_v2_IWGSC_refseq	178	100/101 (101)	99	1e-43	620094290	620094390
	7A	TA016532-0794	IWGSC RefSeq v2.0 chromosome 7A only	Chr7A_v2_IWGSC_refseq	93.3	53/54 (54)	98	2e-18	620673662	620673715
	7A	Tdurum_contig23024_763	IWGSC RefSeq v2.0 chromosome 7A only	Chr7A_v2_IWGSC_refseq	174	99/101 (101)	98	2e-42	622682947	622682847
	7A	RAC875_c57656_170	IWGSC RefSeq v2.0 chromosome 7A only	Chr7A_v2_IWGSC_refseq	183	101/101 (101)	100	3e-45	622800895	622800795
	7A	IACX5974	IWGSC RefSeq v2.0 chromosome 7A only	Chr7A_v2_IWGSC_refseq	217	120/120 (120)	100	2e-55	624170950	624170831
	7A	RFL_Contig3669_1048	IWGSC RefSeq v2.0 chromosome 7A only	Chr7A_v2_IWGSC_refseq	183	101/101 (101)	100	3e-45	624385949	624385849
	7A	Excalibur_c20486_268	IWGSC RefSeq v2.0 chromosome 7A only	Chr7A_v2_IWGSC_refseq	183	101/101 (101)	100	3e-45	625034766	625034666
	7A	Excalibur_c20307_654	IWGSC RefSeq v2.0 chromosome 7A only	Chr7A_v2_IWGSC_refseq	183	101/101 (101)	100	3e-45	625327458	625327358
	7A	Ku_c2990_604	IWGSC RefSeq v2.0 chromosome 7A only	Chr7A_v2_IWGSC_refseq	183	101/101 (101)	100	3e-45	625327738	625327838
	7A	Ku_c2990_1939	IWGSC RefSeq v2.0 chromosome 7A only	Chr7A_v2_IWGSC_refseq	183	101/101 (101)	100	3e-45	625329073	625329173
	7A	RAC875_c60161_145	IWGSC RefSeq v2.0 chromosome 7A only	Chr7A_v2_IWGSC_refseq	113	64/65 (101)	98	5e-24	625589269	625589333
	7A	RAC875_c60161_243	IWGSC RefSeq v2.0 chromosome 7A only	Chr7A_v2_IWGSC_refseq	149	84/85 (101)	99	7e-35	625589648	625589732
	7A	wsnp_Ra_c22201_31650505	IWGSC RefSeq v2.0 chromosome 7A only	Chr7A_v2_IWGSC_refseq	356	199/201 (201)	99	6e-97	627442147	627442347
	7A	RAC875_c22201_461	IWGSC RefSeq v2.0 chromosome 7A only	Chr7A_v2_IWGSC_refseq	178	100/101 (101)	99	1e-43	627442261	627442361
	7A	wsnp_Ra_c22201_31650648	IWGSC RefSeq v2.0 chromosome 7A only	Chr7A_v2_IWGSC_refseq	295	165/167 (201)	99	2e-78	627442290	627442456
	7A	wsnp_Ex_c8823_14754501	IWGSC RefSeq v2.0 chromosome 7A only	Chr7A_v2_IWGSC_refseq	356	199/201 (201)	99	6e-97	627442411	627442211
	7A	CAP11_c3781_95	IWGSC RefSeq v2.0 chromosome 7A only	Chr7A_v2_IWGSC_refseq	179	100/101 (101)	99	4e-44	627447468	627447568
	7A	Kukri_c22645_255	IWGSC RefSeq v2.0 chromosome 7A only	Chr7A_v2_IWGSC_refseq	178	100/101 (101)	99	1e-43	628630200	628630100
	7A	CAP12_c1717_222	IWGSC RefSeq v2.0 chromosome 7A only	Chr7A_v2_IWGSC_refseq	178	100/101 (101)	99	1e-43	628676080	628675980
	7A	BobWhite_c8289_808	IWGSC RefSeq v2.0 chromosome 7A only	Chr7A_v2_IWGSC_refseq	178	100/101 (101)	99	1e-43	628676703	628676803
	7A	BS00065591_51	IWGSC RefSeq v2.0 chromosome 7A only	Chr7A_v2_IWGSC_refseq	183	101/101 (101)	100	3e-45	629520660	629520760
	7A	BS00074166_51	IWGSC RefSeq v2.0 chromosome 7A only	Chr7A_v2_IWGSC_refseq	183	101/101 (101)	100	3e-45	629613630	629613730
	7A	RFL_Contig2864_661	IWGSC RefSeq v2.0 chromosome 7A only	Chr7A_v2_IWGSC_refseq	178	100/101 (101)	99	1e-43	629623146	629623246
	7A	RAC875_c10878_1223	IWGSC RefSeq v2.0 chromosome 7A only	Chr7A_v2_IWGSC_refseq	178	100/101 (101)	99	1e-43	629623920	629623820
	7A	wsnp_RFL_Contig2864_2688208	IWGSC RefSeq v2.0 chromosome 7A only	Chr7A_v2_IWGSC_refseq	174	99/101 (101)	98	2e-42	629624165	629624265
	7A	RAC875_c10878_839	IWGSC RefSeq v2.0 chromosome 7A only	Chr7A_v2_IWGSC_refseq	178	100/101 (101)	99	1e-43	629624304	629624204
	7A	wsnp_Ex_c5177_9174930	IWGSC RefSeq v2.0 chromosome 7A only	Chr7A_v2_IWGSC_refseq	358	200/201 (201)	99	2e-97	629624315	629624115
	7A	Kukri_rep_c68559_549	IWGSC RefSeq v2.0 chromosome 7A only	Chr7A_v2_IWGSC_refseq	178	100/101 (101)	99	1e-43	629624324	629624424
	7A	CAP7_c3782_133	IWGSC RefSeq v2.0 chromosome 7A only	Chr7A_v2_IWGSC_refseq	178	100/101 (101)	99	1e-43	629624996	629624896
	7A	wsnp_Ra_c10878_17788898	IWGSC RefSeq v2.0 chromosome 7A only	Chr7A_v2_IWGSC_refseq	329	194/201 (201)	97	8e-89	629657433	629657236
	7A	CAP8_c3496_118	IWGSC RefSeq v2.0 chromosome 7A only	Chr7A_v2_IWGSC_refseq	168	98/101 (101)	97	7e-41	629657501	629657403
	7A	Kukri_rep_c114803_98	IWGSC RefSeq v2.0 chromosome 7A only	Chr7A_v2_IWGSC_refseq	145	82/83 (101)	99	8e-34	629720895	629720813
	7A	Excalibur_c63900_724	IWGSC RefSeq v2.0 chromosome 7A only	Chr7A_v2_IWGSC_refseq	178	100/101 (101)	99	1e-43	629721809	629721709
	7A	Excalibur_c63900_433	IWGSC RefSeq v2.0 chromosome 7A only	Chr7A_v2_IWGSC_refseq	178	100/101 (101)	99	1e-43	629722100	629722000
	7A	Excalibur_c63900_370	IWGSC RefSeq v2.0 chromosome 7A only	Chr7A_v2_IWGSC_refseq	178	100/101 (101)	99	1e-43	629722163	629722063
	7A	BobWhite_c7082_196	IWGSC RefSeq v2.0 chromosome 7A only	Chr7A_v2_IWGSC_refseq	183	101/101 (101)	100	3e-45	629725531	629725631
	7A	BS00071558_51	IWGSC RefSeq v2.0 chromosome 7A only	Chr7A_v2_IWGSC_refseq	183	101/101 (101)	100	3e-45	630867439	630867339
	7A	wsnp_Ku_c5160_9203226	IWGSC RefSeq v2.0 chromosome 7A only	Chr7A_v2_IWGSC_refseq	358	200/201 (201)	99	2e-97	630867999	630868199
	7A	wsnp_Ku_c5160_9203385	IWGSC RefSeq v2.0 chromosome 7A only	Chr7A_v2_IWGSC_refseq	358	200/201 (201)	99	2e-97	630868158	630868358
	7A	Kukri_c58340_232	IWGSC RefSeq v2.0 chromosome 7A only	Chr7A_v2_IWGSC_refseq	122	72/75 (101)	96	9e-27	631975799	631975725
	7A	BS00031887_51	IWGSC RefSeq v2.0 chromosome 7A only	Chr7A_v2_IWGSC_refseq	183	101/101 (101)	100	3e-45	632199120	632199020
	7A	RAC875_c115921_496	IWGSC RefSeq v2.0 chromosome 7A only	Chr7A_v2_IWGSC_refseq	178	100/101 (101)	99	1e-43	632825153	632825253
	7A	Kukri_c11269_2054	IWGSC RefSeq v2.0 chromosome 7A only	Chr7A_v2_IWGSC_refseq	183	101/101 (101)	100	3e-45	632825622	632825522
	7A	RFL_Contig3869_808	IWGSC RefSeq v2.0 chromosome 7A only	Chr7A_v2_IWGSC_refseq	183	101/101 (101)	100	3e-45	632827494	632827394
	7A	Kukri_c46218_66	IWGSC RefSeq v2.0 chromosome 7A only	Chr7A_v2_IWGSC_refseq	183	101/101 (101)	100	3e-45	633107806	633107706
	7A	Kukri_c41625_244	IWGSC RefSeq v2.0 chromosome 7A only	Chr7A_v2_IWGSC_refseq	129	73/74 (101)	99	6e-29	633732265	633732338
	7A	RAC875_c47130_120	IWGSC RefSeq v2.0 chromosome 7A only	Chr7A_v2_IWGSC_refseq	178	100/101 (101)	99	1e-43	634286778	634286678
	7A	Tdurum_contig32378_366	IWGSC RefSeq v2.0 chromosome 7A only	Chr7A_v2_IWGSC_refseq	178	100/101 (101)	99	1e-43	635115338	635115438
	7A	D_GDRF1KQ02G72YO_156	IWGSC RefSeq v2.0 chromosome 7A only	Chr7A_v2_IWGSC_refseq	279	200/228 (250)	88	2e-73	636139373	636139149
	7A	BS00048007_51	IWGSC RefSeq v2.0 chromosome 7A only	Chr7A_v2_IWGSC_refseq	178	100/101 (101)	99	1e-43	636209486	636209386
	7A	BobWhite_c1441_1440	IWGSC RefSeq v2.0 chromosome 7A only	Chr7A_v2_IWGSC_refseq	178	100/101 (101)	99	1e-43	636822918	636822818
	7A	Kukri_rep_c107839_761	IWGSC RefSeq v2.0 chromosome 7A only	Chr7A_v2_IWGSC_refseq	168	98/101 (101)	97	7e-41	636822995	636822895
	7A	BobWhite_c1441_1123	IWGSC RefSeq v2.0 chromosome 7A only	Chr7A_v2_IWGSC_refseq	183	101/101 (101)	100	3e-45	636823235	636823135
	7A	BobWhite_c1441_1078	IWGSC RefSeq v2.0 chromosome 7A only	Chr7A_v2_IWGSC_refseq	178	100/101 (101)	99	1e-43	636823280	636823180
	7A	Excalibur_rep_c104051_914	IWGSC RefSeq v2.0 chromosome 7A only	Chr7A_v2_IWGSC_refseq	168	98/101 (101)	97	7e-41	636824698	636824598
	7A	RAC875_c9880_553	IWGSC RefSeq v2.0 chromosome 7A only	Chr7A_v2_IWGSC_refseq	105	64/68 (101)	94	7e-22	636826187	636826120
	7A	BobWhite_c1441_128	IWGSC RefSeq v2.0 chromosome 7A only	Chr7A_v2_IWGSC_refseq	183	101/101 (101)	100	3e-45	636826327	636826227
	7A	TA003093-1305	IWGSC RefSeq v2.0 chromosome 7A only	Chr7A_v2_IWGSC_refseq	98.7	54/54 (54)	100	4e-20	637143956	637144009
	7A	Excalibur_rep_c106568_369	IWGSC RefSeq v2.0 chromosome 7A only	Chr7A_v2_IWGSC_refseq	178	100/101 (101)	99	1e-43	637270907	637270807
	7A	RAC875_c478_1364	IWGSC RefSeq v2.0 chromosome 7A only	Chr7A_v2_IWGSC_refseq	168	93/93 (101)	100	7e-41	638606088	638606180
	7A	BS00093156_51	IWGSC RefSeq v2.0 chromosome 7A only	Chr7A_v2_IWGSC_refseq	178	100/101 (101)	99	1e-43	639250048	639250148
	7A	RAC875_c1265_1564	IWGSC RefSeq v2.0 chromosome 7A only	Chr7A_v2_IWGSC_refseq	178	100/101 (101)	99	1e-43	639730768	639730668
QPhs.lrdc-7D	7D	tplb0024a09_2106	IWGSC RefSeq v2.0 chromosome 7D only	Chr7D_v2_IWGSC_refseq	183	101/101 (101)	100	3e-45	46061771	46061671
	7D	tplb0024a09_742	IWGSC RefSeq v2.0 chromosome 7D only	Chr7D_v2_IWGSC_refseq	113	62/62 (101)	100	4e-24	46064039	46063978
	7D	wsnp_Ra_c6894_11980338	IWGSC RefSeq v2.0 chromosome 7D only	Chr7D_v2_IWGSC_refseq	358	200/201 (201)	99	1e-97	56562768	56562568
	7D	Kukri_c13845_424	IWGSC RefSeq v2.0 chromosome 7D only	Chr7D_v2_IWGSC_refseq	178	100/101 (101)	99	1e-43	56563670	56563570
	7D	Kukri_rep_c103248_582	IWGSC RefSeq v2.0 chromosome 7D only	Chr7D_v2_IWGSC_refseq	183	101/101 (101)	100	3e-45	56572467	56572367
	7D	RAC875_c6894_114	IWGSC RefSeq v2.0 chromosome 7D only	Chr7D_v2_IWGSC_refseq	170	99/102 (101)	97	2e-41	56579138	56579037
	7D	D_GCE8AKX02ILA1U_88	IWGSC RefSeq v2.0 chromosome 7D only	Chr7D_v2_IWGSC_refseq	379	212/213 (213)	99	5e-104	56638676	56638464
	7D	Kukri_rep_c108604_137	IWGSC RefSeq v2.0 chromosome 7D only	Chr7D_v2_IWGSC_refseq	170	95/96 (101)	99	2e-41	102035449	102035544
	7D	RAC875_c48684_527	IWGSC RefSeq v2.0 chromosome 7D only	Chr7D_v2_IWGSC_refseq	167	97/100 (101)	97	2e-40	102035680	102035779
	7D	D_contig12156_209	IWGSC RefSeq v2.0 chromosome 7D only	Chr7D_v2_IWGSC_refseq	428	245/250 (250)	98	1e-118	102506598	102506349
Note: Markers with genome/chromosome positions highlighted in red text/font were considered as outliers and excluded from further analysis.

## Sheet: Table S9
Table S9: Details of known/cloned genes and quantitative trait loci associated with pre-harvest sprouting resistance in wheat and other species.
Gene	Chromosome	Sequence ID/Accession #	IWGSC RefSeq v.2 position
			Start	End
G protein	1A	AB090158.2	545199971	545199864
G protein	1B	AB090158.2	696972218	696971633
G protein	1D	AB090158.2	324682982	324683061
α-amylase-2 (green-α-amylase)	7A	KY368737.1	562005791	562004005
α-amylase-2 (green-α-amylase)	7B	KY368737.1	525352437	525350661
α-amylase-2 (green-α-amylase)	7D	KY368739.1	495098794	495100509
α-amylase-3	5A	KX449313.1	645659042	645657612
α-amylase-3	5B	KX449313.1	648495392	648493965
α-amylase-3	5D	KX449313.1	518966775	518965347
α-amylase-4	2A	FN179392.1	501850405	501849822
α-amylase-4	2B	FN179392.1	445535735	445535149
α-amylase-4	2D	FN179392.1	370428381	370427795
α-amylase-4	3A	FN179392.1	No match found
α-amylase-4	3B	FN179392.1	No match found
α-amylase-4	3D	FN179392.1	No match found
Thioredoxin h (trx-h)	2A	XM_015792086.1	345700372	345700496
Thioredoxin h (trx-h)	2B	XM_015792086.1	342660259	342660135
Thioredoxin h (trx-h)	2D	XM_015792086.1	277075894	277075770
SDG8	2A	DQ340869.1	3158767	3158639
SDG8	2B	DQ340869.1	5868593	5868456
SDG8	2D	DQ340869.1	3927554	3927372
Reduced dormancy4 (RDO4) or HISTONE MONOUBIQUITINATION1 (HUB1)	3A	NM_130060.4	620764874	620764677
Reduced dormancy4 (RDO4) or HISTONE MONOUBIQUITINATION1 (HUB1)	3B	NM_130060.4	650411269	650411072
Reduced dormancy4 (RDO4) or HISTONE MONOUBIQUITINATION1 (HUB1)	3D	NM_130060.4	477351285	477351088
ABA 8’ hydroxylase-1 gene (TaABA8OH2-A)	5A	LC085429	454999160	454996214
ABA 8’ hydroxylase-1 gene (TaABA8OH2-A)	5B	LC085429	420428120	420425181
ABA 8’ hydroxylase-1 gene (TaABA8OH2-A)	5D	LC085429	356497163	356494225
TaNCED1	5A	LC077864.1	29449393	29451280
TaNCED1	5B	LC077864.1	29525302	29527203
TaNCED1	5D	LC077864.1	39037379	39039269
TaNCED1	2A	LC077864.1	382613148	382611589
TaNCED1	2B	LC077864.1	386359951	386361255
TaNCED1	2D	LC077864.1	303986756	303985195
TaNCED2	5A	LC077862.1	573962266	573964490
TaNCED2	5B	LC077862.1	556998407	557000660
TaNCED2	5D	LC077862.1	456103999	456106254
TaNCED2	2A	LC077862.1	382613148	382611589
TaNCED2	2B	LC077862.1	386359951	386361247
TaNCED2	2D	LC077862.1	303986756	303985195
Ppd-D1	2D	TraesCS2D02G079600	36205433	36204772
Vrn1	5A	TraesCS5A02G391700.1	589264767	589264286
TaAGL33 and TaAGL22 splicing variant (AtFLC orthologue)	3B	TraesCS3B02G470000.1	732034060	732033876
TaAGL33	3A	TraesCS3B02G470000.1	677333802	677333618
TaAGL33	3D	TraesCS3B02G470000.1	542442748	542442564
TaABF	3A	AF519803.1	622559190	622560062
TaABF	3B	AF519803.1	654786624	654787493
TaABF	3D	AF519803.1	479477782	479478651
TaDOG1	3A	TraesCS3A02G306200.1	542394887	542396016
TaDOG1	3B	TraesCS3B02G330400.1	549740550	549741866
TaDOG1	3D	TraesCS3D02G295800.1	409825431	409826580
TaQsd1-A	5A	HW250906.1	432619506	432619298
TaQsd1-B	5B	HW250906.1	390705894	390705686
TaQsd1-D	5D	HW250906.1	335069185	335068977
MFT-3A	3A	BAS18835.1	7367129	7367356
MFT-3D-1	3D	MFT-3D-1	2165956	2166512
TaPHS1	3A	TaPHS1-GS	7368590	7368568
TaMKK3-A	4A	TaMKK3-A (LC091369.1)	No match
TaMKK3-A	4A	cDNA isolation primers	611553155	611553177
TaMKK3-B	5B	TaMKK3-B (LC091371.1)	711922472	711922841
TaMKK3-D	5D	TaMKK3-D (LC091373.1)	560421057	711922841
TaMyb10-A1	3A	TraesCS3B02G515900	704016116	704015746
TaMyb10-B1	3B	TraesCS3B02G515900	773237700	773238054
TaMyb10-D1	3D	TraesCS3D02G468400	572151928	572152631
AGO802	3A	AGO802A	239707025	239707421
AGO802	3B	AGO802B	270790719	270790318
AGO802	3D	AGO802D	181668030	181667000
TaVp1	3A	AB047554.1	659749853	659748308
TaVp1	3B	AB047554.1	708271870	708273403
TaVp1	3D	AB047554.1	526085089	526083544
QTL	Chromosome/linkage group	Linked/left marker	IWGSC RefSeq v.2 position		Right marker	IWGSC RefSeq v.2 position		Source line	Overlap AAC Innova/AAC Tenacious QTL(s)	Previous study
			Start	End		Start	End
QPhsd.spa.-1A.1	1A	Xwmc611	152921130	152921108	Xwmc333	84660326	84660301	Sentry/Kyle		Knox et al. 2012 [1]
1A/1D	1A	Xwmc93	512909163	512909191				AM panel		Lin et al. 2016 [2]
1A/1D/3A/5B	1A	Xbarc148	54739590	54739571				AM panel		Lin et al. 2016 [2]
1A/2D/3B	1A	Xbarc145	489163548	489163576				AM panel	Yes	Lin et al. 2016 [2]
QPhs.ccsu-1A.1	1A	Xwmc24	29415728	29415750	Xbarc119	35387978	35387960	HD2329	Yes	Mohan et al. 2009 [3]
QPhs.spa-1A	1A	wPt-6274	588673197	588672772				DT696		Singh et al. 2014 [4]
QPhsd.spa.-2A.1	2A	Xgwm515	127822051	127822072	Xgwm425	118112983	118113001	Sentry/Kyle		Knox et al. 2012 [1]
QPhs.ccsu-2A.3	2A	Xgwm95	163375397	163375416	Xwmc170	715311966	715311987	HD2329	Yes	Mohan et al. 2009 [3]
QPhs.ccsu-2A.5	2A	Xwmc1045			Xgwm296	312849520	312849487	HD2329		Mohan et al. 2009 [3]
QPhs.hwwg-2A.1	2A							Danby/Tiger		Shao et al. 2018 [5]
TaSdr-A1	2A	KF021988	163022582	163024094				Yangxiaomai		Zhang et al. 2017 [6]
TaSdr-A1	2A	Xgwm95	163375397	163375416	Xgwm372	207837313	207837332	Zhongyou 9507		Zhang et al. 2017 [6]
QPhs. pseru-2B.1	2B	Xdup398			Xbarc54	273691876	273691893	Rio Blanco		Liu et al. 2008 [7]
QPhs. pseru-2B.2	2B	Xbarc105	348179003	348178918	Xbarc334	650879444	650878953	Rio Blanco		Liu et al. 2008 [7]
QPhs. pseru-2B.2	2B	Xbarc105	31806893	31806870	Xbarc334	68424514	68424535	Rio Blanco		Liu et al. 2008 [7]
QPhs. pseru-2B-1	2B	Xdup398			Xbarc54	273691876	273691893	Rio Blanco		Liu et al. 2008 [7]
QPhs.cnl-2B.1	2B	Xbarc55	141409992	141409968	Xwmc474	180783070	180783044	Cayuga		Munkvold et al. 2009 [8]
QPhs.cnl-2B.2	2B	wPT-2397	778690318	778690726				Cayuga		Munkvold et al. 2009 [8]
TaSdr-B1	2B	KF021990	208659738	208658236				Yangxiaomai		Zhang et al. 2014 [9]
TaSdr-B1	2B	Xwmc477	306243583	306243561	Xbarc55	141409992	141409968	Yangxiaomai		Zhang et al. 2014 [9]
QDor-2D	2D	Xwmc503	20430991	20431494				Ae. tauschii ssp. tauschii accession T093		Dale et al. 2017 [10]
QPhs.cnl-2D.1	2D	Xwmc111	14569137	14569453	wPt-9997	29954224	29953767	Cayuga		Munkvold et al. 2009 [8]
Qphs.sau-2D	2D	Xgwm261	20422760	20422740	Xgwm484	50632732	50632712	RSP	Yes	Xiao-bo et al. 2008 [11]
QDor-3A	3A	TaMFT	7367129	7367356	Xgpw1106	1881536	1881517	Zenkoujikomugi	Yes	Cao et al. 2016 [12]
QSi.crc-3A	3A	Xcfa2193	690751692	690751711	Xwmc594	725115242	725115262	AC Domain		Fofana et al. 2009 [13]
QPhs.inra-3A	3A	Xfbb293	RFLP marker, seq. not found					Renan		Groos et al. 2002 [14]
QPhs.ccsu-3A.1	3A	Xwmc153	701792026	701791952	Xgwm155	703076230	703076252	SPR8198	Yes	Kulwal et al. 2005 [15]
PHS resistance associated marker	3A	wsnp_Ex_rep_c67702_66370241	8941250	8941450				AM panel	Yes	Lin et al. 2016 [2]
PHS resistance associated marker	3A	wsnp_Ra_c2339_4506620	10283228	10283357				AM panel	Yes	Lin et al. 2016 [2]
PHS resistance associated marker	3A	Xbarc57.2	10469521	10469544				AM panel	Yes	Lin et al. 2016 [2]
PHS resistance associated marker	3A	Xwmc559-1	697404492	697404473				AM panel		Lin et al. 2016 [2]
PHS resistance associated marker	3A	wsnp_Ku_c5359_9531713	746538379	746538000				AM panel		Lin et al. 2016 [2]
PHS resistance associated marker	3A	KASP-TaPHS1.1	Sequence not found					AM panel		Lin et al. 2016 [2]
PHS resistance associated marker	3A	Tamyb10-A1-66	Sequence not found					AM panel		Lin et al. 2016 [2]
PHS resistance associated marker	3A	Tamyb10-A1-74	Sequence not found					AM panel		Lin et al. 2016 [2]
QPhs.pseru-3A	3A	Xbarc57	10469521	10469544				Rio Blanco	Yes	Liu and Bai 2010 [16]
QPhs.pseru-3A	3A	Xbarc12	15746655	15746629	Xbarc321	11885748	11886429	Rio Blanco	Yes	Liu et al. 2008 [7]
Non-dormancy	3A	Xpsr903b	Sequence not found		XATPase	Sequence not found		Opata		Lohwasser et al. 2005 [17]
QPhs.ccsu-3A.1	3A	Xgwm153	220662707	220662680	Xgwm155	703076230	703076252	SPR8198	Yes	Mohan et al. 2009 [3]
QPhs.ocs-3A.1	3A	Xcdo549	753603	753499	Barc310	7224381	7223890	Zenkoujikomugi	Yes	Mori et al. 2005 [18]
QPhs.ocs-3A.1	3A	Xbarc310	7216289	7216269	Xcdo549	753603	753499	Zenkoujikomugi	Yes	Mori et al. 2005 [18]
QPhs.ocs-3A.1	3A	Xbcd1380	586757681	586757718	Xfbb370	74382219	74382238	Zenkoujikomugi	Yes	Osa et al. 2003 [19]
QPhs.ocs-3A.2	3A	Xcdo345	112585378	112585356	Xbcd141	347114709	347114683	Zenkoujikomugi	Yes	Osa et al. 2003 [19]
Qphs.hwwg-3A.1	3A	KASP222	7364241	7364220	KASP314	7364014	7364034	Danby	Yes	Shao et al. 2018 [5]
QPhs.cau-3A.1	3A	wsnp_JG_c2509_1153697	12650995	12651012	Xgwm30	143005097	143004914	Yanda 1817		Zhou et al. 2017 [20]
QPhs.cau-3A.2	3A	wsnp_Ex_c4923_8767234	631548833	631548715	wsnp_Ra_c19079_28210937	649903860	649904060	Beinong 6		Zhou et al. 2017 [20]
QPhs.cau-3A.2	3A	wsnp_Ex_rep_c67588_66227926	659593075	659592895	wsnp_BQ160970A_Ta_2_7	685477613	685477734			Zhou et al. 2017 [20]
QPhs.cau-3A.2	3A	wsnp_Ex_c5623_9891427	649225310	649225510	wsnp_Ex_rep_c67588_66227926	659593075	659592895			Zhou et al. 2017 [20]
QTL1	3A	AX-111578083	704545301		TaMyb10-A1	704016116	704015746	AM panel		Zhou et al. 2017 [20]
QSi.crc-3B	3B	wsnp_Ex_c4769_8510104	496418377	496418577	Tdurum_contig38427_237	642840674	642840774	RL4452		Cabral et al. 2014 [21]
QGi.crc-3B	3B	Xbarc77	3174194	3174217	Xwmc307	443302458	443302479	AC Domain	Yes	Fofana et al. 2009 [13]
QPhs.inra-3B	3B	Xgwm403	460022675	460022695	Xbcd131	773248218	773248291	Renan		Groos et al. 2002 [14]
PHS associated QTL on chr 3B	3B	Xwmc527	555417237	555417258	Xgwm77	226346142	226346161	QT7475		Mares et al. 2009 [22]
QPhs.ccsu-3B.6	3B	Xgwm1005	Sequence not found		Xgwm980	Sequence not found		HD2329		Mohan et al. 2009 [3]
Qphs.hwwg-3B.1	3B	KASP765	106942305	106942281	KASP471	253630078	253630055	Danby		Shao et al. 2018 [5]
QDor-3D	3D	Xcfd223	565930190	565930168				Ae. tauschii		Dale et al. 2017 [10]
QGi.crc-3D	3D	Xwmc552	584206511	584206532	Xwmc533	129551112	129551131	AC Domain	Yes	Fofana et al. 2009 [13]
QPhs.inra-3D	3D	Xgwm3	582228758	582228000				Renan	Yes	Groos et al. 2002 [14]
PHS resistance associated marker	3D	Xbarc376	453886644	453886622				AMP	Yes	Lin et al. 2016 [2]
PHS resistance associated marker	3D	Tamyb10-D1-93	572151928	572152631				AMP	Yes	Lin et al. 2016 [2]
PHS resistance associated marker	3D	BS00063075_51	572519817	572519717				AMP	Yes	Lin et al. 2016 [2]
PHS resistance associated marker	3D	D_GA8KES402JVT1Y_74	572897850	572898049				AMP	Yes	Lin et al. 2016 [2]
PHS resistance associated marker	3D	BS00067163_51	573581940	573582040				AMP	Yes	Lin et al. 2016 [2]
PHS resistance associated marker	3D	GENE-1785_118	573626734	573626829				AMP	Yes	Lin et al. 2016 [2]
QPhs.cnl-3D.1	3D	Xbarc1161	434541525	434541000	Xgpw4152	479604805	479604000	Cayuga	Yes	Munkvold et al. 2009 [8]
QTL2	3D	A11134	110993479		Tamyb10-D1	572151928	572152631	AMP		Zhou et al. 2017 [20]
QTL2	3D	A36351	111541982		Tamyb10-D1	572151928	572152631	AMP		Zhou et al. 2017 [20]
QTL2	3D	AX-111204246	112346951		Tamyb10-D1	572151928	572152631	AMP		Zhou et al. 2017 [20]
QTL2	3D	AX-108879360	112355124		Tamyb10-D1	572151928	572152631	AMP		Zhou et al. 2017 [20]
QTL2	3D	AX-111624595	112629125		Tamyb10-D1	572151928	572152631	AMP		Zhou et al. 2017 [20]
QTL2	3D	AX-110772653	112801731		Tamyb10-D1	572151928	572152631	AMP		Zhou et al. 2017 [20]
QTL2	3D	AX-95124645	113744815		Tamyb10-D1	572151928	572152631	AMP		Zhou et al. 2017 [20]
QTL2	3D	A36269	113891396		Tamyb10-D1	572151928	572152631	AMP		Zhou et al. 2017 [20]
4A-1	4A	wsnp_Ex_rep_c66324_64493429	603104997	603105197	CD920298	602963010	602963514	Yitpi		Barrero et al. 2015 [23]
4A-1 (PM19-A1 and A2)	4A	wsnp_Ex_c66324_64493429	603105135	603105158	CD920298	602963067	602963086	Yitpi		Barrero et al. 2015 [23]
4A-1 (PM19-A1 and A2)	4A	PM19-A1 (KP844883.1)	602952177	602948744						Barrero et al. 2015 [23]
4A-1 (PM19-A1 and A2)	4A	PM19-A2 (KP844885.1)	602960419	602962176						Barrero et al. 2015 [23]
QGi.crc-4A	4A	BS00068243_51	601829756	601829856	Kukri_c12563_52	614046482	614046282	AC Domain		Cabral et al. 2014 [21]
QGi.crc-4A/QSi.crc-4A/QFn.crc-4A	4A	BS00068243_51	601829756	601829856	wsnp_JD_c38619_27992279	614046482	614046282	AC Domain		Cabral et al. 2014 [21]
QDor-4A	4A	cfa2256	81789116	81789140	gpw2271	422615232	422615251	Zenkoujikomugi	Yes	Cao et al. 2016 [12]
Qphs.pseru-4A	4A	GBS_212432	602640451	602640431	GBS_109947	606057546	606057519	Most likely by Tutoumai A		Lin et al. 2015 [24]
QPhs.umb-4A	4A	BS00068243_51	601829756	601829856	BS00037019_51	739695681	739695706	RL4137		Liton et al. 2021 [25]
Sprouting	4A	Xksuf8a	132809187	132809000	Xbcd402b	657774558	657774521	Opata	Yes	Lohwasser et al. 2005 [17]
Dormancy	4A	Xgwm269	604657599	604657621	Xbarc170	606764182	606764206	AUS1490		Mares et al. 2005 [26]
QPhs.ocs-4A.1	4A	Xcdo795	544562434	544562793	Xbcd808	569429055	569429176	Zenkoujikomugi	Yes	Mori et al. 2005 [18]
QPhs.dpi.vic.4A.1	4A	Xwmc48	514961659	514961415	Xgwm397	590469351	590469330	CN10955 (W98616)	Yes	Ogbonnaya et al. 2008 [27]
QPhs.dpi.vic.4A.2	4A	Xgwm637	616262378	616262397	Xgwm937/Xgwm894	--	--	CN10955 (W98616)		Ogbonnaya et al. 2008 [27]
QPhs.dpi.vic.4A.2	4A				Xgwm269	604657599	604657621			Ogbonnaya et al. 2008 [27]
4AL dormancy QTL	4A	Xgwm397	590469351	590469330	Xbarc170	606764182	606764206	Kitamoe, Leader and OS21-5		Torada et al. 2005 [28]
4AL dormancy QTL	4A	Xhbe03	602963290	602963312						Torada et al. 2005 [28]
4AL dormancy QTL	4A	Xhbe03	602963290	602963312	Xbarc170	606764182	606764206	Leader and OS21-5		Torada et al. 2008 [29]
Phs1	4A	Gwm397	590469351	590469330	Barc170	606764182	606764206	OS21-5 and Leader		Torada et al. 2008 [29]
Phs1	4A	BE637461.1	602963209	602963514						Torada et al. 2008 [29]
TaMKK-3A	4A	Xcsb1634	37159300	37159279				Leader		Torada et al. 2016 [30]
TaMKK-3A	4A	MKK3-A	307587519	307587502				Leader		Torada et al. 2016 [30]
TaMKK-3A	4A	Xhbe420	308813088	308813113				Leader		Torada et al. 2016 [30]
TaMKK-3A	4A	Xcsb1133	603721860	603721841				Leader		Torada et al. 2016 [30]
TaMKK-3A	4A	Xcsb0255	603884859	603884883				Leader		Torada et al. 2016 [30]
QPhs.cau-4A	4A	wsnp_Ex_c12812_20324273	604620687	604620887	wsnp_Ex_c12812_20324622	604621944	604622144	Beinong 6		Zhou et al. 2017 [20]
QPhs.jic-4B	4B	Xpsp3078	61074882	61074903	Xpsp3030	421277326	421277345	RL4137/Timgalen		Flintham et al. 2002 [31]
Qphs.pseru-4B	4B	Xbarc20	78782432	78782454	Xwmc238	237870283	237869986	Unknown		Lin et al. 2015 [24]
QPhs.ocs-4B.1	4B	Xgwm495	482022261	482022241	Xgwm375	567669453	567669475	Chinese Spring	Yes	Mori et al. 2005 [18]
FN	4D	wPt-0710	20563837	20563194	Rht-D1 (HE585643.1)	19189735	19191980	Rubens		Börner et al. 2018 [32]
FN	5A	gwm186	464723985	464723947	P7560-439	Sequence not found		Rubens		Börner et al. 2018 [32]
QPhs.inra-5A	5A	Xbcd1871	RFLP marker, seq. not found					Récital		Groos et al. 2002 [14]
Qphs.pseru-5A	5A	Xbarc261	705577763	705578340				Unknown		Lin et al. 2015 [24]
Qphs.pseru-5A.1	5A	TTM_199619	Sequence not found		TTM_1259	Sequence not found		Tutoumai A × Siyang 936		Lin et al. 2015 [24]
Qphs.hwwg-5A.1	5A	KASP907	395267522	395267554	KASP868	477155615	477155635	Danby	Yes	Shao et al. 2018 [5]
Qphs.hwwg-5A.1	5A	KASP8426	469741344	469741321						Shao et al. 2018 [5]
Qphs.pseru-5B	5B	Xbarc346-2	568771198	568770782				Unknown		Lin et al. 2015 [24]
QPhs.jic-7A	7A	Xpsp3050	438925385	438925405				RL4137/Timgalen		Flintham et al. 2002 [31]
QPhs.umb-7A	7A	Ku_c8523_166	66643794	66643894	Kukri_c38390_218	66967885	66967985	RL4137		Liton et al. 2021 [25]
QPhs.spa-7A	7A	Xcfa2174	120753670	120753650				DT696		Singh et al. 2014 [4]
QSi.crc-7B	7B	CAP7_c10566_170	86607583	86607683	RFL_Contig124_558	123912445	123912545	RL4452		Cabral et al. 2014 [21]
QFn.crc-7D	7D	Kukri_c32845_116	60240303	60240403	wsnp_CAP8_rep_c9647_4198594	74657303	74657502	AC Domain	Yes	Cabral et al. 2014 [21]
References
1	Knox RE, Clarke FR, Clarke JM, Fox SL, DePauw RM, Singh AK: Enhancing the identification of genetic loci and transgressive segregants for preharvest sprouting resistance in a durum wheat population. Euphytica 2012, 186:193–206.
2	Lin M, Zhang D, Liu S, Zhang G, Yu J, Fritz AK, Bai G: Genome-wide association analysis on pre-harvest sprouting resistance and grain color in U.S. winter wheat. BMC genomics 2016, 17(1):794-794.
3	Mohan A, Kulwal P, Singh R, Kumar V, Mir RR, Kumar J, Prasad M, Balyan HS, Gupta PK: Genome-wide QTL analysis for pre-harvest sprouting tolerance in bread wheat. Euphytica 2009, 168(3):319-329.
4	Singh AK, Knox RE, Clarke JM, Clarke FR, Singh A, Depauw RM, Cuthbert RD: Genetics of pre-harvest sprouting resistance in a cross of Canadian adapted durum wheat genotypes. Mol Breed 2014, 33(4):919-929.
5	Shao M, Bai G, Rife TW, Poland J, Lin M, Liu S, Chen H, Kumssa T, Fritz A, Trick H et al: QTL mapping of pre-harvest sprouting resistance in a white wheat cultivar Danby. Theoretical and Applied Genetics 2018, 131(8):1683-1697.
6	Zhang Y, Xia X, He Z: The seed dormancy allele TaSdr-A1a associated with pre-harvest sprouting tolerance is mainly present in Chinese wheat landraces. Theoretical and Applied Genetics 2017, 130(1):81-89.
7	Liu S, Cai S, Graybosch R, Chen C, Bai G: Quantitative trait loci for resistance to pre-harvest sprouting in US hard white winter wheat Rio Blanco. Theor Appl Genet 2008, 117(5):691-699.
8	Munkvold JD, Tanaka J, Benscher D, Sorrells ME: Mapping quantitative trait loci for preharvest sprouting resistance in white wheat. Theoretical and Applied Genetics 2009, 119(7):1223-1235.
9	Zhang Y, Miao X, Xia X, He Z: Cloning of seed dormancy genes (TaSdr) associated with tolerance to pre-harvest sprouting in common wheat and development of a functional marker. Theoretical and Applied Genetics 2014, 127(4):855-866.
10	Dale Z, Jie H, Luyu H, Cancan Z, Yun Z, Yarui S, Suoping L: An Advanced Backcross Population through Synthetic Octaploid Wheat as a “Bridge”: Development and QTL Detection for Seed Dormancy. 2017, 8(2123).
11	Xiao-bo R, Xiu-jin L, Deng-cai L, Jia-li W, You-liang Z: Mapping QTLs for pre-harvest sprouting tolerance on chromosome 2D in a synthetic hexaploid wheat×common wheat cross. Journal of Applied Genetics 2008, 49(4):333-341.
12	Cao L, Hayashi K, Tokui M, Mori M, Miura H, Onishi K: Detection of QTLs for traits associated with pre-harvest sprouting resistance in bread wheat (Triticum aestivum L.). Breed Sci 2016, 66(2):260-270.
13	Fofana B, Humphreys DG, Rasul G, Cloutier S, Brûlé-Babel A, Woods S, Lukow OM, Somers DJ: Mapping quantitative trait loci controlling pre-harvest sprouting resistance in a red × white seeded spring wheat cross. Euphytica 2009, 165(3):509-521.
14	Groos C, Gay G, Perretant MR, Gervais L, Bernard M, Dedryver F, Charmet G: Study of the relationship between pre-harvest sprouting and grain color by quantitative trait loci analysis in a white×red grain bread-wheat cross. Theoretical and Applied Genetics 2002, 104(1):39-47.
15	Kulwal PL, Kumar N, Gaur A, Khurana P, Khurana JP, Tyagi AK, Balyan HS, Gupta PK: Mapping of a major QTL for pre-harvest sprouting tolerance on chromosome 3A in bread wheat. Theoretical and Applied Genetics 2005, 111(6):1052-1059.
16	Liu S, Bai G: Dissection and fine mapping of a major QTL for preharvest sprouting resistance in white wheat Rio Blanco. Theor Appl Genet 2010, 121(8):1395-1404.
17	Lohwasser U, Röder MS, Börner A: QTL mapping of the domestication traits pre-harvest sprouting and dormancy in wheat (Triticum aestivum L.). Euphytica 2005, 143(3):247-249.
18	Mori M, Uchino N, Chono M, Kato K, Miura H: Mapping QTLs for grain dormancy on wheat chromosome 3A and the group 4 chromosomes, and their combined effect. Theor Appl Genet 2005, 110(7):1315-1323.
19	Osa M, Kato K, Mori M, Shindo C, Torada A, Miura H: Mapping QTLs for seed dormancy and the Vp1 homologue on chromosome 3A in wheat. Theor Appl Genet 2003, 106(8):1491-1496.
20	Zhou Y, Tang H, Cheng M-P, Dankwa KO, Chen Z-X, Li Z-Y, Gao S, Liu Y-X, Jiang Q-T, Lan X-J et al: Genome-Wide Association Study for Pre-harvest Sprouting Resistance in a Large Germplasm Collection of Chinese Wheat Landraces. Frontiers in plant science 2017, 8:401-401.
21	Cabral AL, Jordan MC, McCartney CA, You FM, Humphreys DG, MacLachlan R, Pozniak CJ: Identification of candidate genes, regions and markers for pre-harvest sprouting resistance in wheat (Triticum aestivum L.). BMC plant biology 2014, 14:340-340.
22	Mares D, Rathjen J, Mrva K, Cheong J: Genetic and environmental control of dormancy in white-grained wheat (Triticum aestivum L.). Euphytica 2009, 168(3):311-318.
23	Barrero JM, Cavanagh C, Verbyla KL, Tibbits JFG, Verbyla AP, Huang BE, Rosewarne GM, Stephen S, Wang P, Whan A et al: Transcriptomic analysis of wheat near-isogenic lines identifies PM19-A1 and A2 as candidates for a major dormancy QTL. Genome Biology 2015, 16(1):93.
24	Lin M, Cai S, Wang S, Liu S, Zhang G, Bai G: Genotyping-by-sequencing (GBS) identified SNP tightly linked to QTL for pre-harvest sprouting resistance. Theoretical and Applied Genetics 2015, 128(7):1385-1395.
25	Liton MMUA, McCartney CA, Hiebert CW, Kumar S, Jordan MC, Ayele BT: Identification of loci for pre-harvest sprouting resistance in the highly dormant spring wheat RL4137. Theoretical and Applied Genetics 2021, 134(1):113-124.
26	Mares D, Mrva K, Cheong J, Williams K, Watson B, Storlie E, Sutherland M, Zou Y: A QTL located on chromosome 4A associated with dormancy in white- and red-grained wheats of diverse origin. Theoretical and Applied Genetics 2005, 111(7):1357-1364.
27	Ogbonnaya FC, Imtiaz M, Ye G, Hearnden PR, Hernandez E, Eastwood RF, van Ginkel M, Shorter SC, Winchester JM: Genetic and QTL analyses of seed dormancy and preharvest sprouting resistance in the wheat germplasm CN10955. Theoretical and Applied Genetics 2008, 116(7):891-902.
28	Torada A, Ikeguchi S, Koike M: Mapping and validation of PCR-based markers associated with a major QTL for seed dormancy in wheat. Euphytica 2005, 143(3):251-255.
29	Torada A, Koike M, Ikeguchi S, Tsutsui I: Mapping of a major locus controlling seed dormancy using backcrossed progenies in wheat (Triticum aestivum L.). 2008, 51(6):426-432.
30	Torada A, Koike M, Ogawa T, Takenouchi Y, Tadamura K, Wu J, Matsumoto T, Kawaura K, Ogihara Y: A Causal Gene for Seed Dormancy on Wheat Chromosome 4A Encodes a MAP Kinase Kinase. Current Biology 2016, 26(6):782-787.
31	Flintham J, Adlam R, Bassoi M, Holdsworth M, Gale M: Mapping genes for resistance to sprouting damage in wheat. Euphytica 2002, 126(1):39-45.
32	Börner A, Nagel M, Agacka-Mołdoch M, Gierke PU, Oberforster M, Albrecht T, Mohler V: QTL analysis of falling number and seed longevity in wheat (Triticum aestivum L.). Journal of Applied Genetics 2018, 59(1):35-42.
